# Supplementary material for: Effect of meloxicam and lidocaine administered alone or in combination on indicators of pain and distress during and after knife castration in weaned beef calves
Source: PLoS One. 2018 Nov 30;13(11):e0207289. doi: 10.1371/journal.pone.0207289 (PMC6269141; doi:10.1371/journal.pone.0207289)
Supplement: S1 File — (XLSX) [file pone.0207289.s001.xlsx]

## Sheet: Treatments
Meloxicam
1	no meloxicam
2	meloxicam
Lidocaine
1	no lidocaine
2	lidocaine

## Sheet: Physiology and Behaviour
Day	Sample #	Melox	Lido	Pen	Group	Salivary cortisol	Haptoglobin	WBC	Scrotal Temperature	SAA	Stride Length	Rectal temperature	Scrotal Circumference
0	1	2	1	1	1	2.38498	0.11	8.2	34.4	48.2334	56.1215	39.4444	.
0	2	1	2	1	1	4.23825	0.11	10.8	30.8	55.4671	41.3315	39.8889	.
0	3	1	1	1	1	5.37842	0.11	9.4	32.2	20.8881	47.142	39.7778	.
0	4	1	2	1	1	2.39437	0.10	10.8	34.7	54.5842	49.9155	39.3333	.
0	5	2	2	1	1	2.20875	0.10	9.6	33.5	26.7905	54.1405	38.94	.
0	6	1	1	1	1	2.32385	0.10	7	31.8	49.3228	53.0845	39.8333	.
0	7	2	1	1	1	.	0.08	8.7	35.4	16.8553	43.5765	39.3889	.
0	8	2	2	1	1	2.85808	0.11	9.1	35.1	22.0044	45.8215	39.6667	.
0	9	1	2	1	1	8.83435	0.11	9.6	35.8	33.485	41.86	39.7222	.
0	10	2	2	1	1	5.05445	0.11	8.5	32.9	19.7131	37.8985	40.1111	.
0	11	2	1	1	1	1.77074	0.14	9.3	35.9	50.7958	38.559	39.9444	.
0	12	1	1	1	1	2.12343	0.09	10.4	36.2	25.6506	45.293	40.0556	.
0	13	2	2	3	1	3.94419	0.11	9.7	33.9	26.1196	45.4065	40.0556	.
0	14	1	2	3	1	.	0.10	8.6	35	43.9647	46.2005	40.1111	.
0	15	2	1	3	1	2.97293	0.11	10.2	35.5	49.6261	53.2165	40.1111	.
0	16	2	2	3	1	2.60503	0.11	6.8	33.5	14.6848	41.567	40.2222	.
0	17	2	1	3	1	10.879	0.10	9.6	33.6	18.6231	38.7875	40.9444	.
0	18	1	1	3	1	3.52969	0.12	6.8	35.3	71.3143	50.569	40.4444	.
0	19	2	1	3	1	2.39317	0.11	11.9	35.3	17.4976	44.4795	40.0556	.
0	20	2	2	3	1	1.79233	0.10	8	32.8	14.8824	53.7465	40.2222	.
0	21	1	2	3	1	3.5561	0.11	7.7	34.1	48.3718	58.1145	39.7778	.
0	22	1	1	3	1	1.35063	0.10	9	34.8	32.9781	42.7585	40.1111	.
0	23	1	2	3	1	3.42613	0.61	8.6	35.5	128.631	47.524	40.6111	.
0	24	1	1	3	1	2.96474	0.10	7.9	35.5	62.778	44.0825	41.0556	.
0	25	1	2	2	2	4.74138	0.69	7.9	33.9	124.073	47.934	39.3333	.
0	26	1	1	2	2	3.66033	0.10	7.7	33.6	50.161	49.519	39.4444	.
0	27	2	1	2	2	5.31277	0.10	9.6	32.9	44.6379	40.5395	39.3333	.
0	28	1	2	2	2	7.29931	0.11	7.9	34.5	97.7881	41.068	39.5	.
0	29	2	2	2	2	3.41489	0.63	9.6	34.5	158.456	54.933	39.8333	.
0	30	1	1	2	2	5.72159	0.11	10.5	31.7	22.7874	47.274	39.2778	.
0	31	2	1	2	2	5.0417	0.10	10.6	33.7	54.8835	45.8215	40.1	.
0	32	2	2	2	2	2.03515	0.09	10.1	34.1	97.2785	49.1225	39.2	.
0	33	1	2	2	2	.	0.08	7.5	35.4	26.3797	47.142	38.6	.
0	34	1	1	2	2	1.35701	0.11	8.2	36.1	5.43104	52.82	39.3	.
0	35	2	1	2	2	2.44481	0.10	10.7	35.7	54.3384	48.3305	40.3	.
0	36	2	2	2	2	5.28002	0.10	9.2	34.3	41.3546	46.218	40.4	.
0	37	2	2	4	2	3.90715	0.12	8.9	34.5	34.2974	49.519	39.6	.
0	38	1	1	4	2	9.34673	0.11	10.3	32.1	58.7321	53.0845	40.7	.
0	39	1	2	4	2	3.65142	0.10	13.5	37.6	102.369	50.8395	40	.
0	40	1	2	4	2	6.67376	0.14	10	35.8	116.411	62.328	39.9	.
0	41	2	1	4	2	7.80732	0.10	10.1	32.2	47.0488	49.783	40	.
0	42	2	1	4	2	1.72774	0.11	10.9	.	57.5661	51.3675	39.5	.
0	43	2	2	4	2	4.32988	1.85	9.4	28.9	177.118	41.1995	40.4	.
0	44	1	2	4	2	2.79712	0.11	10.3	36.3	49.5266	47.01	39.4	.
0	45	1	1	4	2	2.17729	0.16	9.1	37.5	43.2985	45.689	40	.
0	46	2	2	4	2	1.14549	0.42	11.7	35.2	308.399	41.5955	40.1	.
0	47	2	1	4	2	4.67469	0.09	8.1	35.6	41.8533	51.1035	39.2	.
0	48	1	1	4	2	2.18636	0.09	8.4	35	130.802	34.8615	40.2	.
0.03	1	2	1	1	1	5.19059	.	9.4	33.5	.	.	39.0556	.
0.03	2	1	2	1	1	4.76249	.	11.5	31.7	.	.	39.7778	.
0.03	3	1	1	1	1	6.19413	.	9.9	32.1	.	.	39.1111	.
0.03	4	1	2	1	1	2.76823	.	10.6	32.5	.	.	39.3889	.
0.03	5	2	2	1	1	2.8346	.	9.3	33.9	.	.	39.1667	.
0.03	6	1	1	1	1	6.08323	.	7.4	32.3	.	.	39.7778	.
0.03	7	2	1	1	1	5.0364	.	8.7	35.1	.	.	39.2778	.
0.03	8	2	2	1	1	4.27919	.	9.5	34	.	.	40	.
0.03	9	1	2	1	1	3.31366	.	10.5	33.6	.	.	39.7222	.
0.03	10	2	2	1	1	2.83027	.	8.8	23.5	.	.	40.2778	.
0.03	11	2	1	1	1	7.06203	.	9.3	35.3	.	.	39.7778	.
0.03	12	1	1	1	1	7.62404	.	10.7	35.5	.	.	39.8333	.
0.03	13	2	2	3	1	14.5399	.	10.1	32.7	.	.	40.1111	.
0.03	14	1	2	3	1	20.4803	.	8	28.6	.	.	40.4444	.
0.03	15	2	1	3	1	23.2322	.	10.6	33	.	.	40	.
0.03	16	2	2	3	1	6.42723	.	6.8	33.9	.	.	40.4444	.
0.03	17	2	1	3	1	13.1509	.	9.6	32.9	.	.	40.7222	.
0.03	18	1	1	3	1	8.43026	.	7.1	33.8	.	.	39.4444	.
0.03	19	2	1	3	1	4.57543	.	10.6	34.5	.	.	39.6111	.
0.03	20	2	2	3	1	7.84266	.	8	34.5	.	.	40.6111	.
0.03	21	1	2	3	1	3.14439	.	8.2	35.9	.	.	39.8889	.
0.03	22	1	1	3	1	4.64028	.	8.8	34.4	.	.	40.2778	.
0.03	23	1	2	3	1	2.80074	.	8.6	35.5	.	.	40.2778	.
0.03	24	1	1	3	1	23.4735	.	7.7	31.5	.	.	41	.
0.03	25	1	2	2	2	4.97974	.	8.4	34.8	.	.	39.3333	.
0.03	26	1	1	2	2	26.3766	.	7.6	32.3	.	.	39.4444	.
0.03	27	2	1	2	2	5.952	.	9.7	34	.	.	39.3333	.
0.03	28	1	2	2	2	2.98661	.	8.5	35.6	.	.	39.5	.
0.03	29	2	2	2	2	5.49182	.	9.6	34.2	.	.	39.8333	.
0.03	30	1	1	2	2	5.73943	.	10.5	30.4	.	.	39.2778	.
0.03	31	2	1	2	2	11.2894	.	10.7	32.3	.	.	40.1	.
0.03	32	2	2	2	2	2.49167	.	10.6	34	.	.	39.2	.
0.03	33	1	2	2	2	2.6253	.	7.5	35.7	.	.	38.6	.
0.03	34	1	1	2	2	5.23611	.	8	36.3	.	.	39.3	.
0.03	35	2	1	2	2	12.6539	.	11	34.2	.	.	40.3	.
0.03	36	2	2	2	2	5.73235	.	9.1	34.4	.	.	40.4	.
0.03	37	2	2	4	2	2.52424	.	8.8	32	.	.	39.6	.
0.03	38	1	1	4	2	39.7591	.	12.7	34.8	.	.	40.7	.
0.03	39	1	2	4	2	8.40288	.	14.4	33.5	.	.	40	.
0.03	40	1	2	4	2	7.85877	.	10.2	36.2	.	.	39.9	.
0.03	41	2	1	4	2	15.7753	.	9.5	29.1	.	.	40	.
0.03	42	2	1	4	2	8.42929	.	11.5	35.7	.	.	39.5	.
0.03	43	2	2	4	2	5.10096	.	9.2	28	.	.	40.4	.
0.03	44	1	2	4	2	4.05935	.	10.1	35.6	.	.	39.4	.
0.03	45	1	1	4	2	6.02967	.	9.1	34.9	.	.	40	.
0.03	46	2	2	4	2	6.05084	.	11.2	34	.	.	40.1	.
0.03	47	2	1	4	2	5.20419	.	8.5	32.7	.	.	39.2	.
0.03	48	1	1	4	2	6.32092	.	8.8	35.4	.	.	40.2	.
0.06	1	2	1	1	1	3.28991	.	9.1	32.9	.	.	39.0556	.
0.06	2	1	2	1	1	3.39271	.	11.1	32.9	.	.	39.5	.
0.06	3	1	1	1	1	3.88297	.	10.2	31.6	.	.	39.3889	.
0.06	4	1	2	1	1	2.2299	.	10.7	32.3	.	.	39.6111	.
0.06	5	2	2	1	1	2.30344	.	9.1	34.7	.	.	39.6667	.
0.06	6	1	1	1	1	8.73708	.	7.3	33.6	.	.	39.6111	.
0.06	7	2	1	1	1	3.92076	.	9	34.5	.	.	40.0556	.
0.06	8	2	2	1	1	7.88061	.	9.9	35.4	.	.	40	.
0.06	9	1	2	1	1	4.09761	.	11.4	31.8	.	.	40.0556	.
0.06	10	2	2	1	1	4.3566	.	8.8	29.5	.	.	40.3333	.
0.06	11	2	1	1	1	5.48318	.	9.1	35	.	.	39.8333	.
0.06	12	1	1	1	1	8.94105	.	10.6	36.1	.	.	39.8889	.
0.06	13	2	2	3	1	10.2332	.	10.3	32.1	.	.	40.3333	.
0.06	14	1	2	3	1	7.50066	.	7.8	28.8	.	.	40.3333	.
0.06	15	2	1	3	1	10.2989	.	10	33	.	.	40.1667	.
0.06	16	2	2	3	1	2.34655	.	6.7	33.1	.	.	40.3333	.
0.06	17	2	1	3	1	6.53077	.	9.6	34	.	.	40.6111	.
0.06	18	1	1	3	1	.	.	8.7	30.7	.	.	39.8333	.
0.06	19	2	1	3	1	4.8402	.	11.6	34.2	.	.	40.2222	.
0.06	20	2	2	3	1	3.02588	.	8.5	32.9	.	.	39.6667	.
0.06	21	1	2	3	1	4.48492	.	8.6	34.1	.	.	39.7778	.
0.06	22	1	1	3	1	4.96558	.	8.9	32.8	.	.	40.1667	.
0.06	23	1	2	3	1	2.16372	.	8	35.3	.	.	39.8889	.
0.06	24	1	1	3	1	19.7309	.	8.8	33.1	.	.	40.6667	.
0.06	25	1	2	2	2	3.51624	.	8.6	33.4	.	.	39.1667	.
0.06	26	1	1	2	2	7.9692	.	7.4	33.3	.	.	39.9444	.
0.06	27	2	1	2	2	8.47774	.	10.5	33.9	.	.	39.9444	.
0.06	28	1	2	2	2	4.51968	.	9.2	35.1	.	.	39.3333	.
0.06	29	2	2	2	2	7.01864	.	10	36	.	.	40.0556	.
0.06	30	1	1	2	2	3.94799	.	10.6	32.5	.	.	39.2778	.
0.06	31	2	1	2	2	5.41558	.	10	35.2	.	.	40.3	.
0.06	32	2	2	2	2	2.63328	.	10.2	35.4	.	.	39.3	.
0.06	33	1	2	2	2	4.545	.	7.2	35.7	.	.	39.1	.
0.06	34	1	1	2	2	5.95927	.	7.7	35.6	.	.	39.7	.
0.06	35	2	1	2	2	2.88461	.	11.5	34.5	.	.	39.6	.
0.06	36	2	2	2	2	4.04535	.	8.6	34.2	.	.	40.2	.
0.06	37	2	2	4	2	3.03667	.	9	34.9	.	.	39.5	.
0.06	38	1	1	4	2	24.3582	.	13.5	34.9	.	.	40.2	.
0.06	39	1	2	4	2	5.7424	.	14.9	34.1	.	.	40.3	.
0.06	40	1	2	4	2	7.02844	.	11.4	34.9	.	.	40.1	.
0.06	41	2	1	4	2	13.1751	.	10.7	32.6	.	.	39.9	.
0.06	42	2	1	4	2	7.84109	.	10.9	36.9	.	.	39.4	.
0.06	43	2	2	4	2	2.42298	.	9.5	28.5	.	.	40	.
0.06	44	1	2	4	2	1.57153	.	10.3	33.4	.	.	39.5	.
0.06	45	1	1	4	2	7.73688	.	9.4	35.1	.	.	39.9	.
0.06	46	2	2	4	2	2.56644	.	11.5	33.4	.	.	40.4	.
0.06	47	2	1	4	2	10.4845	.	8.4	32.5	.	.	39.3	.
0.06	48	1	1	4	2	3.7627	.	8.8	35.4	.	.	40	.
0.12	1	2	1	1	1	2.03637	.	12.9	32.5	.	.	39.2222	.
0.12	2	1	2	1	1	1.70334	.	12.2	33	.	.	39.9444	.
0.12	3	1	1	1	1	3.51775	.	10.3	33.9	.	.	39.2778	.
0.12	4	1	2	1	1	2.18634	.	11.2	32.1	.	.	39.3889	.
0.12	5	2	2	1	1	1.12382	.	9.5	34.6	.	.	39.6111	.
0.12	6	1	1	1	1	4.22733	.	9.5	33	.	.	39.5556	.
0.12	7	2	1	1	1	1.37949	.	11.1	34.8	.	.	40	.
0.12	8	2	2	1	1	1.39469	.	10.5	33.8	.	.	40.2778	.
0.12	9	1	2	1	1	3.84784	.	12.8	33.9	.	.	39.2222	.
0.12	10	2	2	1	1	4.21155	.	8.9	32.6	.	.	40	.
0.12	11	2	1	1	1	4.4226	.	9.5	35.9	.	.	39.6667	.
0.12	12	1	1	1	1	3.01316	.	15.1	35.3	.	.	39.1667	.
0.12	13	2	2	3	1	20.1194	.	10.7	32.2	.	.	40.3889	.
0.12	14	1	2	3	1	4.14627	.	8	27.1	.	.	40.4444	.
0.12	15	2	1	3	1	2.27609	.	10.6	31.6	.	.	39.5	.
0.12	16	2	2	3	1	2.07767	.	6.6	36.6	.	.	40.3889	.
0.12	17	2	1	3	1	4.31727	.	10.7	35	.	.	40.2222	.
0.12	18	1	1	3	1	5.32963	.	11.6	34.2	.	.	39.7222	.
0.12	19	2	1	3	1	1.84884	.	14.5	35.8	.	.	40.1667	.
0.12	20	2	2	3	1	1.09225	.	9	28.8	.	.	39.7222	.
0.12	21	1	2	3	1	6.43989	.	9.3	33.4	.	.	39.7778	.
0.12	22	1	1	3	1	8.28088	.	12	29.9	.	.	39.4444	.
0.12	23	1	2	3	1	5.33348	.	7.9	34.4	.	.	39.6111	.
0.12	24	1	1	3	1	18.3609	.	12	32.1	.	.	40.6667	.
0.12	25	1	2	2	2	4.8407	.	9.7	31.2	.	.	38.6667	.
0.12	26	1	1	2	2	2.78205	.	8	33.1	.	.	39.4444	.
0.12	27	2	1	2	2	4.98623	.	11.5	34	.	.	39.8333	.
0.12	28	1	2	2	2	4.26113	.	9.2	35.8	.	.	39	.
0.12	29	2	2	2	2	3.21873	.	11.3	34.5	.	.	39.9444	.
0.12	30	1	1	2	2	2.56842	.	10.3	32.4	.	.	39.1	.
0.12	31	2	1	2	2	4.12067	.	10.4	35.2	.	.	39.7	.
0.12	32	2	2	2	2	1.07253	.	11.7	34.3	.	.	39.6	.
0.12	33	1	2	2	2	.	.	7.9	35.7	.	.	38.6	.
0.12	34	1	1	2	2	2.54682	.	8.7	34.9	.	.	39.5	.
0.12	35	2	1	2	2	2.19265	.	13.3	36	.	.	39.8	.
0.12	36	2	2	2	2	2.94831	.	9.1	35.5	.	.	39.6	.
0.12	37	2	2	4	2	2.50844	.	9.6	34.3	.	.	39.6	.
0.12	38	1	1	4	2	10.6877	.	15.9	30.3	.	.	39.9	.
0.12	39	1	2	4	2	9.27186	.	17.6	35.4	.	.	40.4	.
0.12	40	1	2	4	2	7.02753	.	10.9	34.9	.	.	39.5	.
0.12	41	2	1	4	2	22.1819	.	12.6	30.2	.	.	39.9	.
0.12	42	2	1	4	2	.	.	13.4	36.6	.	.	39.2	.
0.12	43	2	2	4	2	2.6544	.	9.1	32.5	.	.	39.5	.
0.12	44	1	2	4	2	2.22257	.	11	33.5	.	.	39.5	.
0.12	45	1	1	4	2	.	.	11.9	34.7	.	.	40	.
0.12	46	2	2	4	2	3.32199	.	11.6	33.3	.	.	39.9	.
0.12	47	2	1	4	2	1.0831	.	10.3	33.8	.	.	39.2	.
0.12	48	1	1	4	2	.	.	10.5	35.9	.	.	40.1	.
0.24	1	2	1	1	1	3.90405	.	12.6	35.7	.	.	39.5	.
0.24	2	1	2	1	1	5.12568	.	14.5	34.1	.	.	39.7778	.
0.24	3	1	1	1	1	2.8027	.	11.1	34.9	.	.	39.8333	.
0.24	4	1	2	1	1	7.41336	.	16.9	33.6	.	.	39.5	.
0.24	5	2	2	1	1	2.28431	.	10.7	35.1	.	.	39.7778	.
0.24	6	1	1	1	1	10.7975	.	9.9	34.5	.	.	39.6667	.
0.24	7	2	1	1	1	2.94339	.	13.4	35.7	.	.	39.7778	.
0.24	8	2	2	1	1	2.52727	.	12.2	33.1	.	.	40.1667	.
0.24	9	1	2	1	1	4.7862	.	13.9	34.5	.	.	39.5556	.
0.24	10	2	2	1	1	3.0013	.	9.8	32	.	.	40.3333	.
0.24	11	2	1	1	1	3.28059	.	10.2	37.3	.	.	40.1667	.
0.24	12	1	1	1	1	3.6692	.	14.5	27.3	.	.	39.6111	.
0.24	13	2	2	3	1	3.5973	.	11.1	32.9	.	.	39.8889	.
0.24	14	1	2	3	1	2.03879	.	9	37.2	.	.	40.2778	.
0.24	15	2	1	3	1	1.24158	.	12	32.3	.	.	40	.
0.24	16	2	2	3	1	4.82534	.	8.1	33.2	.	.	39.5556	.
0.24	17	2	1	3	1	2.78878	.	12.1	35.2	.	.	40.4444	.
0.24	18	1	1	3	1	2.05909	.	10.3	35.1	.	.	39.7778	.
0.24	19	2	1	3	1	3.96419	.	14.4	33.6	.	.	40.0556	.
0.24	20	2	2	3	1	2.83421	.	9.6	32.7	.	.	39.6667	.
0.24	21	1	2	3	1	3.96147	.	9.5	33.2	.	.	39.7778	.
0.24	22	1	1	3	1	6.51404	.	11.6	29.4	.	.	39.0556	.
0.24	23	1	2	3	1	4.95125	.	10.2	34.8	.	.	39.8889	.
0.24	24	1	1	3	1	13.1765	.	12.8	34.6	.	.	40.5556	.
0.24	25	1	2	2	2	4.78106	.	11.5	32.5	.	.	38.9	.
0.24	26	1	1	2	2	4.2389	.	9.8	34.9	.	.	39.6	.
0.24	27	2	1	2	2	5.67577	.	13.2	34	.	.	39.3	.
0.24	28	1	2	2	2	5.22734	.	13.4	34.7	.	.	39.3	.
0.24	29	2	2	2	2	6.72916	.	10.6	34.4	.	.	39.6	.
0.24	30	1	1	2	2	5.69603	.	12	33.6	.	.	39.5	.
0.24	31	2	1	2	2	1.86497	.	10.5	34.2	.	.	39.8	.
0.24	32	2	2	2	2	1.51448	.	11.9	34.9	.	.	39.8	.
0.24	33	1	2	2	2	3.57787	.	9.6	36	.	.	39.7	.
0.24	34	1	1	2	2	1.97373	.	9.7	34.1	.	.	39.5	.
0.24	35	2	1	2	2	1.34346	.	13	35.3	.	.	39.9	.
0.24	36	2	2	2	2	2.86615	.	10	34.5	.	.	39.7	.
0.24	37	2	2	4	2	.	.	10.9	33.4	.	.	39.5	.
0.24	38	1	1	4	2	10.5058	.	15.8	32.5	.	.	40.1	.
0.24	39	1	2	4	2	7.03479	.	18.4	33.9	.	.	39.9	.
0.24	40	1	2	4	2	.	.	12.2	33.4	.	.	39.6	.
0.24	41	2	1	4	2	.	.	12.8	28.4	.	.	39.8	.
0.24	42	2	1	4	2	2.77299	.	12.6	35.1	.	.	40	.
0.24	43	2	2	4	2	5.91656	.	10	33.4	.	.	39.7	.
0.24	44	1	2	4	2	3.75337	.	10.4	36.6	.	.	39.7	.
0.24	45	1	1	4	2	6.62353	.	12.2	36.8	.	.	39.9	.
0.24	46	2	2	4	2	5.36325	.	11.3	33.1	.	.	39.4	.
0.24	47	2	1	4	2	2.09258	.	9.8	34.4	.	.	39.5	.
0.24	48	1	1	4	2	4.56092	.	10.3	35.2	.	.	39.5	.
1	1	2	1	1	1	2.7112	0.86	10.4	36.7	133.312	50.111	40.1111	.
1	2	1	2	1	1	5.33732	1.28	21.7	35.8	162.892	46.438	40.3889	.
1	3	1	1	1	1	3.87116	1.64	15.8	36.5	203.173	41.8465	39.9444	.
1	4	1	2	1	1	10.445	1.65	15.9	37.5	163.166	46.5695	40.0556	.
1	5	2	2	1	1	4.24779	0.50	11.5	35.8	124.004	41.7155	39.6111	.
1	6	1	1	1	1	2.08073	1.32	11.6	35.9	218.369	43.552	39.5556	.
1	7	2	1	1	1	5.15324	1.32	14.3	36.2	211.406	50.111	40.3889	.
1	8	2	2	1	1	5.28237	0.45	11.8	37	71.9597	48.2745	40.6111	.
1	9	1	2	1	1	3.54375	1.21	16.8	37	214.845	48.7995	40.2222	.
1	10	2	2	1	1	4.22445	0.42	11.8	36.3	173.042	43.0275	40.5556	.
1	11	2	1	1	1	1.44667	0.58	11.1	35.5	199.388	41.0595	40.7778	.
1	12	1	1	1	1	11.0125	0.55	18.8	37	161.549	45.9135	39.9444	.
1	13	2	2	3	1	16.4331	0.61	11.1	34.6	167.467	44.995	39.8333	.
1	14	1	2	3	1	11.2171	1.94	10.9	36.3	237.868	36.206	40.3889	.
1	15	2	1	3	1	14.947	1.09	12.3	35.6	318.408	50.111	40.3333	.
1	16	2	2	3	1	4.04069	0.53	8.9	37.4	164.525	46.5695	40.3333	.
1	17	2	1	3	1	5.80622	0.77	12.1	36	203.648	41.9775	40.7778	.
1	18	1	1	3	1	7.41685	1.63	11.9	35.9	363.248	44.208	40.2778	.
1	19	2	1	3	1	2.40146	0.83	15.5	35.6	173.078	48.9305	40.8333	.
1	20	2	2	3	1	2.79248	0.60	10.2	33.4	160.788	56.0145	40.6667	.
1	21	1	2	3	1	4.44884	1.21	11.4	37	227.429	45.9135	40.5	.
1	22	1	1	3	1	3.63021	1.48	14	36.9	202.045	45.913	40.7222	.
1	23	1	2	3	1	4.5532	0.61	11.1	37.4	184.467	48.9305	40.6111	.
1	24	1	1	3	1	4.82436	1.77	11.7	35.8	214.938	44.208	40.8333	.
1	25	1	2	2	2	5.02637	0.87	10.9	34.4	190.568	44.8475	39.2	.
1	26	1	1	2	2	14.6075	0.74	9.2	34.2	220.992	49.0315	39.9	.
1	27	2	1	2	2	3.61306	1.45	10.1	33	173.878	45.8935	39.3	.
1	28	1	2	2	2	3.33163	1.80	15.7	36.2	313.977	47.4625	40.1	.
1	29	2	2	2	2	5.32459	1.68	11.8	34.1	263.971	45.632	39.8	.
1	30	1	1	2	2	4.73282	1.26	13.3	33.8	221.936	49.424	39.4	.
1	31	2	1	2	2	3.18613	0.63	13.2	32.5	205.346	44.586	39.2	.
1	32	2	2	2	2	1.28752	0.44	11.1	33.7	187.769	39.487	39.8	.
1	33	1	2	2	2	2.99606	1.16	13.2	35	226.363	46.2855	39.9	.
1	34	1	1	2	2	2.96225	0.48	10	34.8	203.699	51.385	39.6	.
1	35	2	1	2	2	2.78172	0.30	12.5	32.2	145.784	48.116	40	.
1	36	2	2	2	2	2.18321	0.19	10.5	32.5	101.806	50.0775	39.8	.
1	37	2	2	4	2	7.37929	0.25	10.3	34.1	179.574	51.7775	39.4	.
1	38	1	1	4	2	5.78028	0.57	15.3	33.8	273.476	.	39.5	.
1	39	1	2	4	2	5.33407	1.14	17.7	35.6	285.223	55.438	40.5	.
1	40	1	2	4	2	4.82398	1.42	10.6	34.9	293.956	60.1455	39.8	.
1	41	2	1	4	2	6.91951	0.85	13.4	34.2	176.684	47.4625	39.6	.
1	42	2	1	4	2	4.39941	0.50	12.9	35	162.979	53.663	39.9	.
1	44	2	2	4	2	4.2842	2.52	9.9	34.4	176.432	48.247	41	.
1	44	1	2	4	2	5.28059	0.27	12.2	35.7	109.083	49.293	40	.
1	45	1	1	4	2	3.7805	1.08	13	36.8	114.357	43.54	40.6	.
1	46	2	2	4	2	5.35863	0.44	10.5	36.1	416.37	43.2785	40.5	.
1	47	2	1	4	2	3.5896	0.32	9.8	36.6	344.187	43.1475	39.7	.
1	48	1	1	4	2	9.51287	1.16	12.8	37.1	342.062	47.5935	41	.
2	1	2	1	1	1	2.25863	3.10	13.6	36.8	192.823	48.8595	40	.
2	2	1	2	1	1	2.64778	4.40	20.1	35.1	206.096	37.294	40	.
2	3	1	1	1	1	4.86286	3.80	14.2	36.6	206.734	38.8675	40.2778	.
2	4	1	2	1	1	5.79978	4.35	15.2	36.6	202.864	44.5955	40.7222	.
2	5	2	2	1	1	6.84087	2.00	13.9	36.3	136.935	43.172	40.7778	.
2	6	1	1	1	1	9.19658	3.80	10.1	36.7	498.034	50.6105	39.8889	.
2	7	2	1	1	1	7.40401	3.25	16.8	37.1	258.957	45.96	40.6111	.
2	8	2	2	1	1	1.42464	1.90	14.1	36.3	206.246	39.458	39.9444	.
2	9	1	2	1	1	2.28613	3.60	15.5	36.9	243.849	46.3175	40.0556	.
2	10	2	2	1	1	3.31365	2.25	11.7	35.4	317.965	41.824	40.7778	.
2	11	2	1	1	1	1.30117	2.58	12.7	37.8	309.834	36.533	40.5556	.
2	12	1	1	1	1	6.73438	3.35	19.4	36.9	319.763	36.941	40.3333	.
2	13	2	2	3	1	2.65786	2.40	10.7	33	266.295	47.974	40.4444	.
2	14	1	2	3	1	4.53581	3.00	8.7	34.2	278.66	43.1665	40.3889	.
2	15	2	1	3	1	3.30023	3.50	13.3	36.1	343.721	42.388	40.5556	.
2	16	2	2	3	1	1.10494	1.73	7.4	36.8	285.022	45.354	40.9444	.
2	17	2	1	3	1	3.07741	3.65	11.4	35.7	205.831	37.005	40.4444	.
2	18	1	1	3	1	2.8711	4.80	10.2	36.6	433.602	44.524	41	.
2	19	2	1	3	1	2.24322	5.40	15.5	34.7	240.06	43.2615	40.5556	.
2	20	2	2	3	1	5.09103	2.26	10.8	36.1	203.355	45.036	40.0556	.
2	21	1	2	3	1	8.77349	3.95	12.7	37.2	276.398	49.7055	40.5	.
2	22	1	1	3	1	3.23635	4.20	16.1	37.9	259.019	44.4945	40.5556	.
2	23	1	2	3	1	10.4027	1.54	10.1	37.2	229.269	41.8825	40.2222	.
2	24	1	1	3	1	3.33388	3.40	10.2	37	191.061	40.886	40.8333	.
2	25	1	2	2	2	4.83598	2.42	9.9	34.2	253.941	52.768	39.6	.
2	26	1	1	2	2	9.91305	2.09	9.5	34.2	218.478	45.8355	39.7	.
2	27	2	1	2	2	5.527	3.70	12.8	33.1	242.426	41.9715	39.9	.
2	28	1	2	2	2	4.79813	4.00	14.1	35.7	385.04	41.1695	40	.
2	29	2	2	2	2	5.1583	3.90	11	36.1	246.292	38.423	40	.
2	30	1	1	2	2	3.00374	5.95	13	33.3	266.668	43.8795	39.5	.
2	31	2	1	2	2	2.64351	6.05	13.6	34.6	324.628	48.2305	39.7	.
2	32	2	2	2	2	3.42536	2.50	12.6	35.9	537.018	43.1985	39.3	.
2	33	1	2	2	2	6.5962	5.80	9.2	36.1	540.26	43.6445	39.2	.
2	34	1	1	2	2	4.03771	1.85	10.1	36.1	324.588	45.267	39.5	.
2	35	2	1	2	2	3.25476	1.44	14.3	36.3	179.714	48.973	39.9	.
2	36	2	2	2	2	5.02945	1.44	11.2	33.7	253.196	.	39.6	.
2	37	2	2	4	2	3.81147	1.31	11.6	36	250.483	47.1825	40.6	.
2	38	1	1	4	2	12.0209	1.19	15.9	35.6	301.802	.	40.9	.
2	39	1	2	4	2	11.07	5.10	15.5	36.5	303.227	40.5345	39.6	.
2	40	1	2	4	2	8.4334	5.55	9.1	32.8	299.155	.	39.9	.
2	41	2	1	4	2	32.618	1.60	13.4	36.8	172.558	41.548	40.5	.
2	42	2	1	4	2	4.31976	1.09	13	36.9	182.273	45.253	40.1	.
2	43	2	2	4	2	2.23054	3.25	9.3	35.6	175.284	47.395	40.1	.
2	44	1	2	4	2	1.91968	1.28	12	37	178.239	44.1765	39.9	.
2	45	1	1	4	2	4.93237	2.14	11.8	36.9	165.744	43.8525	39.8	.
2	46	2	2	4	2	3.15306	1.35	12	37.4	438.814	40.4295	40.3	.
2	47	2	1	4	2	6.0981	1.94	9.2	35.6	417.758	50.284	39.5	.
2	48	1	1	4	2	3.83967	3.52	14	37.3	420.132	.	40.8	.
3	1	2	1	1	1	1.93894	4.00	12.4	36.1	183.905	48.6525	40.0556	26
3	2	1	2	1	1	1.5891	5.40	16.7	37.5	147.936	42.8055	40.3889	32.5
3	3	1	1	1	1	4.34066	4.10	11.7	36.9	191.387	40.47	40.6667	28
3	4	1	2	1	1	2.62088	5.65	15.6	36.7	143.107	47.0395	40.2778	25
3	5	2	2	1	1	7.3684	2.80	17.1	37.1	233.338	42.6345	40.1111	30
3	6	1	1	1	1	3.03685	5.15	10.2	36.3	246.51	47.7025	39.9444	33
3	7	2	1	1	1	3.03455	3.80	16.8	36.2	262.379	44.458	39.6667	36
3	8	2	2	1	1	0	2.30	12.5	35.8	193.97	35.541	40.2222	26.5
3	9	1	2	1	1	3.89511	5.70	13.7	37.3	257.764	47.7725	40.1111	31.5
3	10	2	2	1	1	3.53685	3.45	14	35.5	161.961	39.725	40.3333	26
3	11	2	1	1	1	3.98359	3.15	12	36.7	270.659	44.36	39.5	24.5
3	12	1	1	1	1	5.53281	6.65	17.4	38.2	362.626	42.667	40.4444	36
3	13	2	2	3	1	6.19502	2.19	11.6	34	229.478	44.283	40.0556	23
3	14	1	2	3	1	3.29087	2.24	7.8	37	168.771	42.9815	40.8333	23.5
3	15	2	1	3	1	5.07103	4.15	12.9	36.1	612.532	41.521	40.0556	28
3	16	2	2	3	1	3.83292	1.41	10.9	37	184.826	40.389	39.5	28
3	17	2	1	3	1	4.75672	2.44	14.5	35.2	185.572	37.659	40.3889	19
3	18	1	1	3	1	4.67449	3.75	12	36.1	585.546	41.47	39.7222	29
3	19	2	1	3	1	2.78673	5.10	17.7	36	190.75	42.397	40.3889	34.5
3	20	2	2	3	1	3.81424	2.34	10.8	34.4	197.664	53.103	39.6667	30
3	21	1	2	3	1	9.63323	5.35	10.3	35.3	559.717	52.688	40	36.5
3	22	1	1	3	1	2.70085	6.20	13.2	36.4	186.885	44.8135	40.7778	29
3	23	1	2	3	1	2.68759	1.43	10.8	38.2	213.648	40.5555	40.0556	21
3	24	1	1	3	1	5.81935	5.70	9	36.1	149.404	.	40	26.5
3	25	1	2	2	2	7.88706	4.35	10.1	35.5	252.043	49.149	38.7	28.5
3	26	1	1	2	2	9.44897	1.88	8.5	34.8	156.975	35.979	39.8	28
3	27	2	1	2	2	5.18855	5.25	9.8	35.6	161.859	52.3495	41.1	25.5
3	28	1	2	2	2	5.36296	4.50	12	34.8	355.133	36.1105	39.1	30
3	29	2	2	2	2	4.89543	6.10	14	36.3	252.089	47.034	39.5	35
3	30	1	1	2	2	9.49272	5.70	12.5	33.4	205.401	45.94	39.7	25.5
3	31	2	1	2	2	3.20799	6.05	12.4	33.1	334.07	47.6965	40	28
3	32	2	2	2	2	3.26494	6.35	10.5	35.1	279.157	47.465	39.2	29
3	33	1	2	2	2	6.24749	4.10	8	35.6	265.558	37.7835	39.1	22
3	34	1	1	2	2	3.57976	1.71	7.8	34.9	196.364	51.3595	38.9	34
3	35	2	1	2	2	4.37891	2.05	12.1	34.9	190.972	47.7695	40.2	26
3	36	2	2	2	2	5.49213	2.15	10.4	33.7	227.687	37.619	39.5	27
3	37	2	2	4	2	2.32777	2.65	12.1	34.7	285.294	42.76	39.3	29
3	38	1	1	4	2	5.20535	4.25	17.4	34.2	287.547	.	39.9	22
3	39	1	2	4	2	6.84075	4.30	13.7	37.2	284.033	45.593	40.1	27.5
3	40	1	2	4	2	5.95387	4.20	11.7	34.4	290.631	.	40.2	24
3	41	2	1	4	2	7.05129	4.00	15.9	35.7	181.01	45.486	40.5	24
3	42	2	1	4	2	3.54246	2.22	16	35.1	174.847	48.8965	39.7	25
3	43	2	2	4	2	2.71288	3.75	7.8	33.6	99.5909	46.3385	39.7	22
3	44	1	2	4	2	2.51093	1.95	11.8	36.6	168.185	50.053	40.2	41
3	45	1	1	4	2	3.5751	3.35	14.9	36.9	363.77	43.0555	40.2	30
3	46	2	2	4	2	4.58181	1.83	11.5	36.4	438.814	43.3	39.9	34
3	47	2	1	4	2	6.22139	2.40	9.1	35.7	373.691	50.0255	39.2	28
3	48	1	1	4	2	12.0004	5.40	13.4	36.5	373.018	49.794	40.6	42
7	1	2	1	1	1	1.77262	2.32	8.2	35.9	113.55	41.734	39.6667	23.5
7	2	1	2	1	1	2.31709	3.35	13	35.7	69.408	40.5985	39.7778	28.5
7	3	1	1	1	1	1.48985	1.38	13.3	35	48.9719	41.472	39.1667	30
7	4	1	2	1	1	2.67308	6.25	12.5	35.2	149.34	47.891	39.5556	26
7	5	2	2	1	1	4.79627	3.25	12.5	36.7	100.394	44.6725	40.1667	29
7	6	1	1	1	1	6.47245	4.25	7.5	34.4	210.582	50.414	40.0556	25
7	7	2	1	1	1	4.11448	1.66	12.2	35.9	155.537	33.6755	39.4444	36.5
7	8	2	2	1	1	2.50068	0.85	11.8	37.3	105.334	33.755	40.5556	25
7	9	1	2	1	1	6.59471	3.05	11.3	35.8	225.611	53.711	39.5	26
7	10	2	2	1	1	5.13704	2.16	10.6	34.1	160.149	44.578	39.9444	22.5
7	11	2	1	1	1	1.5191	2.95	12.8	34.8	208.369	35.575	39.1667	21.5
7	12	1	1	1	1	4.60581	3.50	13.1	36	213.939	42.8215	39.3889	36
7	13	2	2	3	1	9.83269	2.02	9.8	34.5	58.883	44.494	40.1667	22
7	14	1	2	3	1	5.6922	1.16	6.9	35	28.3318	47.9	39.2222	22
7	15	2	1	3	1	5.97343	2.95	9.4	33.6	202.694	44.1935	39	25
7	16	2	2	3	1	1.86663	0.46	7.1	34.9	43.4657	44.8575	39.2222	20.5
7	17	2	1	3	1	5.77904	3.20	10.6	35.6	96.8907	42.6165	39.8333	18.5
7	18	1	1	3	1	2.34585	1.39	9.3	33.9	170.785	40.964	39	24
7	19	2	1	3	1	0.960636	3.70	12.8	34.8	69.3008	44.9715	39.0556	30
7	20	2	2	3	1	2.53419	0.67	8.2	34.6	72.9101	51.7585	39.7778	25
7	21	1	2	3	1	4.66422	2.56	7.7	35.5	144.248	50.8055	39.5556	28
7	22	1	1	3	1	1.83749	3.75	11.5	35.4	56.5216	45.006	39.5556	24
7	23	1	2	3	1	3.86681	0.15	7.5	35.7	82.973	45.9675	39.5556	22
7	24	1	1	3	1	4.49973	1.46	8.7	33.8	61.6038	48.105	39.7778	25
7	25	1	2	2	2	2.82798	3.85	7.7	34.8	238.878	46.3435	38.8	28
7	26	1	1	2	2	4.38611	0.30	8.1	34.8	65.1587	45.1925	40.1	25
7	28	2	1	2	2	7.52141	1.76	9.8	33	73.5436	46.1065	38.9	24
7	29	1	2	2	2	6.46316	2.22	9.5	37.4	270.732	46.1455	40.1	26
7	30	2	2	2	2	9.7627	5.00	7.9	35.4	143.552	48.2325	40	32.5
7	31	1	1	2	2	3.59765	2.65	9.3	34.2	62.5553	41.046	39.7	25
7	32	2	1	2	2	2.40386	4.05	9	34.8	165.421	46.7945	39.7	27
7	33	2	2	2	2	3.4673	2.41	8.9	34.5	155.49	47.939	39.5	26
7	34	1	2	2	2	2.99593	1.43	5.9	35.8	89.6357	36.9825	39.2	21
7	35	1	1	2	2	2.28559	0.22	6.4	35.1	61.7714	47.939	39.4	29
7	36	2	1	2	2	3.2607	2.95	11.3	36	176.634	47.0385	40.2	24.5
7	37	2	2	2	2	.	0.76	8.2	34.9	122.269	52.979	40.1	25
7	38	2	2	4	2	4.92322	2.04	8.4	34.8	92.6441	48.532	38.8	24
7	39	1	1	4	2	2.26762	3.25	11.7	33.3	164.86	.	39.4	20
7	40	1	2	4	2	5.57517	1.94	9.5	34.9	186.542	47.478	39.1	26
7	41	1	2	4	2	4.90351	6.35	9.4	34	254.286	.	39.8	24.5
7	42	2	1	4	2	4.34279	3.25	14.2	36.4	121.499	50.7495	40.1	22
7	43	2	1	4	2	1.39654	2.06	8.8	36.6	152.106	46.9695	40.1	23
7	44	2	2	4	2	1.78147	1.22	7.8	34.3	43.6386	49.203	39.7	20.5
7	45	1	2	4	2	2.92806	3.30	14.1	37.2	171.804	49.2905	39.6	40
7	46	1	1	4	2	2.42703	2.04	9.3	35.3	147.053	48.141	39.3	27
7	46	2	2	4	2	2.06125	0.69	10.8	36.9	339.915	42.5295	39.3	38
7	47	2	1	4	2	5.30205	0.23	7.7	34.9	119.011	46.3385	39.3	26
7	48	1	1	4	2	1.36687	3.90	13.6	35.6	391.195	41.329	39.5	41.5
14	1	2	1	1	1	2.49861	0.17	7.8	36.1	30.8165	58.867	39.1	29.5
14	2	1	2	1	1	2.72149	0.16	13.6	35.1	91.0646	46.4975	40.2	30.5
14	3	1	1	1	1	1.99809	0.18	10.2	33.3	27.432	49.4895	39.9	21
14	4	1	2	1	1	1.98887	0.15	9.9	34.4	36.4593	49.9575	39.2	21.5
14	5	2	2	1	1	3.20429	0.15	8.5	34.8	10.5412	44.827	39.2	22
14	6	1	1	1	1	5.03346	0.15	7.2	32.8	50.9729	47.347	39.3	19.5
14	7	2	1	1	1	2.72368	0.16	9.7	34.3	9.87486	42.049	38.6	29.5
14	8	2	2	1	1	11.2646	0.17	9.7	27.6	40.9539	32.361	39.7	21
14	9	1	2	1	1	2.12527	0.14	10.3	29	47.6937	.	39.6	19
14	10	2	2	1	1	6.28946	0.15	9.9	33.6	14.9458	37.673	39.7	18.5
14	11	2	1	1	1	1.82991	0.16	11.2	35.1	34.4527	41.1735	39.5	17
14	12	1	1	1	1	2.74239	0.13	10.8	35.4	20.7457	45.0505	39.7	29
14	13	2	2	3	1	5.84025	0.15	8.5	30.9	11.7423	42.4115	39.6	16
14	14	1	2	3	1	8.15136	0.15	12.4	30.2	10.6567	50.16	38.7	17
14	15	2	1	3	1	2.28684	0.13	10.3	32.8	17.6827	44.049	39.6	22
14	16	2	2	3	1	1.5074	0.15	6.2	32.9	6.65183	46.987	39.7	17.5
14	17	2	1	3	1	5.18115	0.15	9.8	33.6	16.3781	50.0785	39.7	15
14	18	1	1	3	1	3.99706	0.15	7.9	33.6	72.1433	50.565	39.4	18.5
14	19	2	1	3	1	1.66399	0.15	14.5	34.2	17.538	45.837	39.4	25.5
14	20	2	2	3	1	1.30813	0.15	7.6	32.8	9.129	56.4625	39.3	21
14	21	1	2	3	1	3.4755	0.15	7.6	31.7	13.9217	52.849	39.8	27
14	22	1	1	3	1	1.28386	0.14	10.4	31.8	22.1359	50.1805	39.6	20
14	23	1	2	3	1	4.08843	0.16	11.9	32.7	140.453	46.1245	39.6	18.5
14	24	1	1	3	1	7.29165	0.15	8.6	34.6	14.5514	41.3315	40.3	20.5
14	25	1	2	2	2	2.2238	0.16	5.2	34.7	133.037	35.748	39.2	24.5
14	26	1	1	2	2	1.99229	0.16	8	33.9	24.3797	37.3425	39.3	17
14	27	2	1	2	2	.	0.16	12.1	35.2	20.5735	48.3975	40	21
14	28	1	2	2	2	1.91879	0.15	10.4	36.8	41.5612	37.263	.	19.5
14	29	2	2	2	2	3.72235	0.69	7.9	35.7	105.292	49.2475	39.8	27
14	30	1	1	2	2	3.09983	0.17	12	34	65.2522	46.242	39.5	19
14	31	2	1	2	2	6.25897	0.33	14.3	36.3	99.3958	47.5785	41.5	22.5
14	32	2	2	2	2	2.14925	0.15	12.3	36.5	134.161	40.3065	40.2	21.5
14	33	1	2	2	2	4.30129	0.34	9.4	34.5	200.113	46.266	39.7	16
14	34	1	1	2	2	1.49549	0.16	6.1	34.9	23.6075	50.404	39.7	21.5
14	35	2	1	2	2	2.01166	0.30	9.5	34.6	77.0533	48.0155	40.2	19
14	36	2	2	2	2	3.47108	0.15	7.5	34.3	74.9295	50.77	40	19
14	37	2	2	4	2	4.61667	0.15	11.6	34	40.3409	51.0255	39.8	19.5
14	38	1	1	4	2	9.35236	0.16	11.9	34.6	19.8483	.	40.3	19
14	39	1	2	4	2	3.20503	0.15	13.8	36.3	122.265	43.236	40	23
14	40	1	2	4	2	.	0.22	9.9	35.3	159.972	.	39.8	29
14	41	2	1	4	2	9.602	1.19	16	34.2	68.7556	50.993	39.9	31
14	42	2	1	4	2	1.34564	0.35	9.4	36.8	155.016	52.9395	40.1	30
14	43	2	2	4	2	3.34862	0.15	7.8	33.1	10.8003	48.539	39.3	18
14	44	1	2	4	2	2.76005	0.15	8.3	34.7	41.844	43.3185	39.5	35
14	45	1	1	4	2	1.3388	0.15	8.9	36	93.5464	51.7375	39.4	23.5
14	46	2	2	4	2	1.74351	0.14	10.3	35.8	139.188	40.2835	39.9	30.5
14	47	2	1	4	2	6.71068	0.13	7.5	35	62.0647	45.345	40	22
14	48	1	1	4	2	1.12222	0.16	12.6	35.9	54.5173	46.192	39.9	35
21	1	2	1	1	1	2.31595	0.16	10.1	35.5	61.1865	47.665	39	28
21	2	1	2	1	1	2.23126	0.16	11.2	34.4	29.9895	40.9115	39.7	23
21	3	1	1	1	1	1.75106	0.15	9.9	33.7	35.6498	42.5345	39.1	24
21	4	1	2	1	1	2.48332	0.14	9.2	34.6	23.3186	53.5945	39.1	31
21	5	2	2	1	1	3.35094	0.16	9.3	35.8	20.4659	43.4785	39.1	25
21	6	1	1	1	1	7.51401	0.15	9.3	33.9	57.0289	49.7775	39.2	20.5
21	7	2	1	1	1	3.43743	0.14	11.8	34	27.9697	42.1585	38.9	24
21	8	2	2	1	1	1.59021	0.14	9.7	33.8	10.3353	47.6915	38.9	19.5
21	9	1	2	1	1	1.43741	0.14	10.8	34.4	21.4218	.	39.3	18.5
21	10	2	2	1	1	2.69411	0.14	9.5	32.9	8.65874	45.0325	39	16
21	11	2	1	1	1	3.36506	0.15	11.6	34.6	58.8532	43.8175	39	17
21	12	1	1	1	1	3.89507	0.15	14	36	30.5159	50.502	39.4	29.5
21	13	2	2	3	1	3.89621	0.15	10.1	33.5	7.67916	49.575	39.1	16.5
21	14	1	2	3	1	4.93136	0.22	6.5	30.5	8.14482	47.184	39.1	15.5
21	15	2	1	3	1	3.78784	0.14	9.4	32	23.1622	54.2905	39.9	19
21	16	2	2	3	1	3.94892	0.17	7.6	31.9	131.504	45.169	40.2	14
21	17	2	1	3	1	2.42024	0.14	10	34.6	20.697	39.2095	39.3	13.5
21	18	1	1	3	1	1.7273	0.15	8.8	34.8	26.3151	45.7255	39	17
21	19	2	1	3	1	1.58979	0.14	10.5	34.2	14.6382	43.6725	39.5	22
21	20	2	2	3	1	1.9327	0.13	8.8	31.7	8.9324	51.5975	39.6	19.5
21	21	1	2	3	1	11.087	0.14	8.3	34	12.7124	57.7285	39.4	29.5
21	22	1	1	3	1	1.03414	0.12	9	34.9	47.322	53.8455	39.4	21
21	23	1	2	3	1	6.08211	0.14	9.6	34	36.0674	49.274	39.6	16
21	24	1	1	3	1	3.96986	0.15	8	34.7	48.5439	60.05	39.6	17.5
21	25	1	2	2	2	1.41768	0.14	8.5	37.1	55.4706	49.019	39.6	20.5
21	26	1	1	2	2	1.35402	0.16	7.6	36.3	56.7348	49.6145	39.5	16
21	27	2	1	2	2	2.47331	0.14	10.8	36.4	42.9698	44.48	39.6	17.5
21	28	1	2	2	2	2.28299	0.18	11.5	36.8	136.226	47.5195	39.4	17.5
21	29	2	2	2	2	2.37446	0.16	6.6	37.4	77.5272	42.649	39.9	23.5
21	30	1	1	2	2	2.2208	0.15	12.8	37.1	44.9127	50.3815	39.4	18
21	31	2	1	2	2	1.45864	0.20	10.4	35.3	36.3917	46.3615	39.6	20
21	32	2	2	2	2	1.22278	0.12	10.8	34.4	64.9197	50.5645	39.2	19
21	33	1	2	2	2	1.5854	0.15	7.4	36.3	43.2153	48.4195	39	14
21	34	1	1	2	2	1.51262	0.15	6.1	35.8	20.2788	51.685	39.2	19
21	35	2	1	2	2	1.12092	0.48	11.7	37	126.862	46.324	40	18
21	36	2	2	2	2	2.21283	0.16	10.3	34	20.5544	53.0695	40	16
21	37	2	2	4	2	2.03875	0.14	10	36	42.0724	46.9225	39.5	17.5
21	38	1	1	4	2	5.94214	0.15	11.2	34	17.8646	.	39.6	17
21	39	1	2	4	2	3.95932	0.15	11.1	36.6	73.8452	44.7985	39.2	20
21	40	1	2	4	2	6.32082	1.07	9	38.1	243.481	.	39.5	32
21	41	2	1	4	2	4.4338	0.16	13.1	36.5	89.597	47.8175	39.5	31
21	42	2	1	4	2	1.17838	0.76	14	38.1	163.967	53.561	40.3	45.5
21	43	2	2	4	2	2.10089	0.14	8.4	35.6	8.69551	52.6735	39.1	17.5
21	44	1	2	4	2	1.50422	0.16	10.2	36.2	12.3665	46.063	39	31
21	45	1	1	4	2	3.88448	0.56	11.3	36.8	281.167	45.5415	39.1	19.5
21	46	2	2	4	2	1.01864	0.75	14.8	36.1	238.466	44.257	39.5	25.5
21	47	2	1	4	2	3.01463	0.15	8.9	35.8	41.5019	50.761	39.4	20
21	48	1	1	4	2	1.93409	0.15	10.8	37.4	118.274	47.5875	39.2	32
28	1	2	1	1	1	2.98946	0.14	8.2	36.6	45.352	48.365	39.4	26
28	2	1	2	1	1	3.6504	0.14	9.6	34.9	15.9887	44.985	39.9	24.5
28	3	1	1	1	1	4.6165	0.14	11.5	36.1	11.8694	43.0035	39.8	24
28	4	1	2	1	1	2.74502	0.14	10.1	37	26.8464	52.919	39.6	25
28	5	2	2	1	1	4.33666	0.13	7.7	36.9	19.8659	49.471	39.4	23
28	6	1	1	1	1	3.92553	0.15	9.6	35.8	53.7218	56.619	39.9	21.5
28	7	2	1	1	1	1.56067	0.14	9	36	11.1598	38.4795	38.6	19.5
28	8	2	2	1	1	2.97449	0.14	9.4	32.8	35.3897	52.797	39.7	19
28	9	1	2	1	1	4.63309	0.14	11.6	34.2	42.1675	56.3035	39	17
28	10	2	2	1	1	2.7901	0.14	9.9	34.1	14.2594	46.3275	39.5	15.5
28	11	2	1	1	1	2.64627	0.14	10.7	36	30.223	40.0985	39.6	16
28	12	1	1	1	1	2.99271	0.14	11.1	36.7	37.0392	50.2125	39.6	26
28	13	2	2	3	1	3.59949	0.14	8.9	32.1	34.1973	50.375	39.6	16
28	14	1	2	3	1	2.30945	0.14	8.7	30.3	4.72743	55.3735	39.9	15
28	15	2	1	3	1	3.15617	0.17	8.6	35.6	76.3154	50.117	39.3	17
28	16	2	2	3	1	1.88901	0.14	6.8	36.1	10.8107	40.237	39	14.5
28	17	2	1	3	1	2.24484	0.14	9	35.1	19.2755	41.7575	39.5	15.5
28	18	1	1	3	1	1.82258	0.16	8.5	35.1	115.951	46.7445	39.2	16
28	19	2	1	3	1	1.98973	0.80	15.2	35.2	167.58	45.7855	39.4	20.5
28	20	2	2	3	1	0.746402	0.15	8.6	35.2	10.1899	57.8475	39.4	17
28	21	1	2	3	1	2.99828	0.15	9.3	37.7	52.2482	55.519	39.6	30
28	22	1	1	3	1	0.797945	2.04	15.6	35	159.913	52.612	40.5	18
28	23	1	2	3	1	1.20056	0.14	9.1	37	24.5418	48.8245	39.3	16.5
28	24	1	1	3	1	2.2723	0.15	8.3	34.7	6.27295	.	39.4	17
28	25	1	2	2	2	1.96255	0.67	9.2	36.4	167.873	52.908	39.9	19.5
28	26	1	1	2	2	2.08001	0.15	8.3	36.6	71.7248	38.2505	40.1	16
28	27	2	1	2	2	1.97849	0.16	9.7	36.7	101.517	49.1335	39.8	19
28	28	1	2	2	2	3.63214	0.16	10.7	36.6	88.849	44.227	39.4	17
28	29	2	2	2	2	2.00374	0.15	8.9	35.4	57.9941	50.994	39.5	24.5
28	30	1	1	2	2	1.44635	0.16	10.2	34.7	34.0412	51.996	39.2	16.5
28	31	2	1	2	2	1.59713	0.14	11.6	35.4	19.0431	49.3285	39.4	24
28	32	2	2	2	2	1.22399	0.15	12.1	34	110.368	52.034	40.1	17
28	33	1	2	2	2	2.61938	0.14	6.9	35.3	124.387	50.486	39	16.5
28	34	1	1	2	2	1.44994	0.13	7.7	35.1	22.5513	47.8255	39	20
28	35	2	1	2	2	.	0.16	11.5	37	77.1149	51.139	40.1	26.5
28	36	2	2	2	2	1.72877	0.16	9.2	34.3	26.9888	62.0025	38.9	17
28	37	2	2	4	2	1.93711	0.15	8.8	34.1	64.4605	46.91	39.1	16.5
28	38	1	1	4	2	4.26506	0.16	10.2	32.1	60.3754	.	39.2	16
28	39	1	2	4	2	2.25804	0.15	14.5	36.6	21.6513	48.898	39.4	20.5
28	40	1	2	4	2	3.11771	0.15	8.9	37.4	74.3706	.	39.3	23
28	41	2	1	4	2	4.35194	0.15	14.4	34	79.4184	48.792	39.4	24
28	42	2	1	4	2	0.472431	0.16	12.5	37.4	69.0152	56.133	39.6	30
28	43	2	2	4	2	2.60951	0.15	8.3	35	15.5516	45.2085	39	16
28	44	1	2	4	2	3.32924	0.14	9.6	35.2	19.0623	48.6605	39.3	27
28	45	1	1	4	2	2.39766	0.15	9.9	37.3	45.8083	44.5155	39.6	18.5
28	46	2	2	4	2	0.857161	0.15	12.5	36.5	20.1832	53.0625	39.1	23
28	47	2	1	4	2	2.11608	0.14	7.2	36	169.571	43.9285	39.1	17.5
28	48	1	1	4	2	.	0.15	12.1	37.6	249.521	45.5665	38.9	39

## Sheet: Hair cortisol
Sample #	Day	Hair cortisol
1	-1	4.0064
2	-1	8.54534
3	-1	1.10069
4	-1	2.50946
5	-1	2.34934
6	-1	4.77683
7	-1	2.31371
8	-1	4.20598
9	-1	4.08511
10	-1	1.90939
11	-1	1.60303
12	-1	1.90322
13	-1	1.9388
14	-1	4.56568
15	-1	3.24824
16	-1	7.29377
17	-1	1.65703
18	-1	14.9482
19	-1	2.65119
20	-1	9.28083
21	-1	2.79241
22	-1	7.24354
23	-1	9.55252
24	-1	6.32477
25	-1	4.70432
26	-1	3.43195
27	-1	8.01962
28	-1	3.22786
29	-1	1.90992
30	-1	8.0438
31	-1	2.26928
32	-1	5.34272
33	-1	2.25814
34	-1	3.92938
35	-1	8.07594
36	-1	2.30651
37	-1	2.46975
38	-1	5.54101
39	-1	2.54562
40	-1	6.57141
41	-1	.
42	-1	0.818758
43	-1	2.36436
44	-1	4.60804
45	-1	2.2104
46	-1	0.975275
47	-1	6.03746
48	-1	3.46025
1	28	2.99515
2	28	5.88358
3	28	3.65943
4	28	2.10334
5	28	1.98594
6	28	5.18137
7	28	1.62132
8	28	2.86078
9	28	2.7788
10	28	0.859656
11	28	2.31526
12	28	2.58802
13	28	1.2076
14	28	2.06536
15	28	2.794
16	28	2.93601
17	28	2.23069
18	28	8.16545
19	28	2.20158
20	28	7.13741
21	28	4.99975
22	28	4.49827
23	28	6.72713
24	28	4.88632
25	28	2.67662
26	28	1.5402
27	28	4.499
28	28	1.54257
29	28	1.41775
30	28	8.33981
31	28	.
32	28	3.26943
33	28	0.849723
34	28	3.16864
35	28	6.52895
36	28	1.53502
37	28	2.62092
38	28	6.33696
39	28	1.28206
40	28	4.97389
41	28	1.88445
42	28	1.28825
43	28	2.42543
44	28	2.70434
45	28	1.23497
46	28	1.12373
47	28	1.8665
48	28	1.18114

## Sheet: VAS
Sample #	Melox	Lido	Pen	Group	Observer	VAS	Leg movement	Vocalizations	Head movement	Head gate Area ± 1 SD	Head gate Area ± 2 SD	Head gate Area ± 3 SD	Accelerometer Area ± 1 SD P	Accelerometer Area ± 2 SD P	Accelerometer Area ± 3 SD P	Head gate Peaks ±1SD	Head gate Peaks ±2SD	Head gate Peaks ± 3 SD	Accelerometer Peaks ± 1SD	Accelerometer Peaks ± 2SD proprotion	Accelerometer Peaks ± 3SD
1	2	1	1	1	1	6.4	26	0	2113.42	195.895	97.4221	61.9526	3.20697	1.85383	1.28652	496.076	54.5889	79.1539	29.6827	11.259	10.9178
2	1	2	1	1	1	2.6	9	0	1516.07	52.991	16.0518	6.69839	7.31146	5.64068	4.64519	249.513	54.3436	26.8796	75.9642	21.6206	49.0845
3	1	1	1	1	1	4.8	20	0	1604.91	82.2672	20.2761	7.39571	3.14941	1.18219	0.627224	1140.37	126.969	34.799	290.618	34.3287	33.3882
4	1	2	1	1	1	0.7	3	0	815.17	141.591	50.4378	14.329	1.90095	0.460727	0.273951	518.138	419.262	200.963	405.136	36.5971	10.9149
5	2	2	1	1	1	5.6	16	0	951.61	83.537	12.6438	2.23676	9.77448	6.32361	4.90637	726.963	177.308	23.6411	531.924	106.385	125.19
6	1	1	1	1	1	6.5	27	0	3002.82	154.304	90.1727	60.2294	14.5153	11.5905	10.1083	374.032	141.383	131.604	338.177	78.6364	143.012
7	2	1	1	1	1	7.9	30	0	3387.33	643.387	510.842	400.561	33.3786	26.6738	23.3312	376.135	325.764	1760.94	746.078	232.04	340.215
8	2	2	1	1	1	1.9	10	1	1458.43	209.757	91.9266	45.5679	3.69834	2.06686	1.63266	535.011	255.361	191.028	326.915	34.1357	32.8228
9	1	2	1	1	1	0.5	4	0	1269.37	30.8982	6.4893	1.61335	1.26423	0.0382494	0	400.038	43.3233	21.3803	439.422	22.5056	0
10	2	2	1	1	1	2	9	0	1192.1	204.744	112.932	49.8696	0.0488028	0.000849318	0	318.966	384.653	755.104	9.46839	0.591774	0
11	2	1	1	1	1	6	29	0	2552.02	60.9432	27.8999	13.476	9.57907	6.45564	5.18091	176.735	77.1107	51.2195	305.629	66.4165	80.4878
12	1	1	1	1	1	7.1	16	2	2797.58	51.5947	12.7194	4.84379	5.17692	3.1167	2.13968	264.944	26.3425	9.62513	72.9483	23.8095	31.9149
13	2	2	3	1	1	4.2	8	3	342.54	114.893	44.1276	34.0845	5.64694	4.24295	3.57612	1294.54	10.7143	53.5714	158.193	23.3193	34.6639
14	1	2	3	1	1	2.9	6	0	870.57	1.62865	0.368022	0.0301686	4.33723	1.49386	0.852169	10.1986	6.97799	1.07354	537.305	135.802	51.5298
15	2	1	3	1	1	6.5	24	0	3104.13	51.9316	20.8443	10.1864	6.75746	3.57275	2.02415	47.5165	22.1436	3.6906	43.3646	22.605	22.605
16	2	2	3	1	1	5.3	14	0	848.15	40.0632	3.30951	0.521095	1.92172	0.908846	0.529558	638.143	76.892	9.08174	79.3138	21.1907	11.5035
17	2	1	3	1	1	7.5	21	0	2321.34	125.442	36.9524	20.6854	13.2253	9.22178	7.56275	960.515	42.7652	29.5194	561.246	116.942	144.191
18	1	1	3	1	1	7.9	28	0	2431.78	38.0112	6.83605	1.21291	7.33541	4.90634	3.70061	169.199	5.93682	4.24058	71.6658	19.9307	34.3487
19	2	1	3	1	1	7	24	1	1369.24	135.675	47.8978	20.4184	13.484	9.55066	7.88167	650.411	172.952	121.35	483.13	124.752	143.465
20	2	2	3	1	1	0.6	4	0	276.74	28.2932	4.75762	0.711364	0.837973	0.0457208	0.0201427	104.484	23.8203	4.33096	270.143	10.8274	0.54137
21	1	2	3	1	1	2	6	0	424.17	143.737	0.794618	0.447767	0.987408	0.680767	0.465132	699.052	0	0.580608	10.4509	0	6.38668
22	1	1	3	1	1	8	28	0	2230.02	33.2776	2.37096	0.350116	1.97171	0.968977	0.632781	398.926	22.2109	2.17754	103.216	13.0653	12.6297
23	1	2	3	1	1	2.6	8	0	3237.56	373.697	234.149	135.517	5.81793	3.25747	2.51684	322.218	240.084	640.225	489.645	119.516	59.4946
24	1	1	3	1	1	7.3	31	0	1791.02	186.216	87.9902	45.9737	14.1355	9.72466	7.67063	534.194	178.495	153.548	497.204	173.333	192.688
25	1	2	2	2	1	1.3	5	0	2142.98	6.02102	0.0685178	0	3.84172	0.765791	0.291575	97.9304	0.640068	0	493.493	130.574	21.7623
26	1	1	2	2	1	3.2	15	0	1894.59	228.371	109.434	59.4265	9.03698	5.08325	3.58598	536.397	319.174	260.089	454.721	98.4746	102.529
27	2	1	2	2	1	4.4	15	0	1921.45	23.4513	7.35057	1.87544	5.89701	3.59012	2.52717	74.8663	23.1016	8.55615	178.824	33.7968	55.615
28	1	2	2	2	1	1.1	8	0	2571.69	11.331	0.99369	0.0296243	1.12927	0.795325	0.672335	56.7152	3.30839	0.472627	28.3576	3.30839	3.78102
29	2	2	2	2	1	5.7	20	0	1578.87	49.8145	13.0554	2.34474	7.78236	5.41886	4.15164	27.3284	11.7795	2.3559	117.795	29.2131	50.8874
30	1	1	2	2	1	7.8	24	0	2390.71	31.5046	4.27427	0.0506651	4.93745	2.96784	1.98106	54.746	13.785	0.393856	28.7515	12.2095	18.5112
31	2	1	2	2	1	4.6	10	0	883.68	141.556	13.3963	6.87145	2.08448	0.768943	0.458703	1096.45	24.6789	8.56208	160.161	22.1607	12.0876
32	2	2	2	2	1	2.1	7	0	1009.33	0	0	0	0.757018	0.238705	0.123756	0	0	0	74.9441	6.15213	2.79642
33	1	2	2	2	1	5.5	22	0	2390.83	27.192	8.41108	2.58368	4.28217	2.8941	2.3171	89.53	31.8329	8.45561	97.4882	18.4034	23.3773
34	1	1	2	2	1	5	11	0	531.82	22.4674	8.78538	3.71548	5.8972	3.6493	2.56242	42.543	20.5545	3.34608	180.688	26.7686	59.2734
35	2	1	2	2	1	5	15	0	1447.88	157.951	36.3827	4.30196	4.01079	2.069	1.28307	944.417	422.715	53.9545	71.3729	20.8171	22.0916
36	2	2	2	2	1	1.6	4	0	560.42	48.7024	26.777	14.568	1.06029	0.33747	0.100332	88.3978	12.7944	17.4469	11.0497	4.65252	1.74469
37	2	2	4	2	1	3.2	7	0	820.49	7.58469	0.0121488	0	3.33116	0.762088	0.301252	165.773	3.03613	0	455.419	120.231	27.3252
38	1	1	4	2	1	6.4	22	1	1575.39	10.6288	0.671768	0.0798833	4.49928	3.08349	2.41256	137.706	1.36343	0.908953	55.4461	12.7253	21.3604
39	1	2	4	2	1	4.2	16	0	2697.03	110.262	38.6572	11.876	11.1389	8.03772	6.29312	346.378	110.896	50.656	78.7222	32.858	54.0787
40	1	2	4	2	1	0.4	1	0	49.28	0	0	0	1.06778	0.00642374	0	0	0	0	310.245	3.87806	0
41	2	1	4	2	1	8.4	18	4	3072.37	385.608	113.531	49.7817	6.05507	4.00585	2.90915	445.603	96.9661	38.7865	35.7012	16.3079	24.6823
42	2	1	4	2	1	9.1	33	0	3331.73	269.865	133.694	60.2334	14.4361	9.01167	6.2978	319.013	194.981	123.011	130.668	56.6567	70.4381
43	2	2	4	2	1	0.2	3	0	470.61	25.2223	0	0	4.56209	1.12418	0.121209	838.902	0	0	303.594	206.265	61.1653
44	1	2	4	2	1	3	10	0	1253.8	11.6882	0	0	0.198159	0.0183897	0.0100096	135.178	0	0	28.0452	0.560905	0.560905
45	1	1	4	2	1	7	18	0	1951.44	297.915	252.128	214.931	17.1542	12.699	10.6176	186.61	83.668	509.893	291.305	171.278	176.535
46	2	2	4	2	1	3.3	8	0	1551.95	113.55	54.2306	30.2009	7.9623	2.95748	1.30166	442.148	262.188	91.6648	454.954	289.823	130.083
47	2	1	4	2	1	7.9	26	0	2642.69	115.625	31.0459	6.85074	8.1235	4.58148	3.28266	293.559	105.904	27.5599	388.935	52.0231	66.5772
48	1	1	4	2	1	5.5	13	0	.	233.081	169.01	122.863	17.5482	12.2721	9.80596	110.031	61.1281	122.812	444.568	221.173	246.179
1	2	1	1	1	2	3.3	3	0
2	1	2	1	1	2	2.3	7	0
3	1	1	1	1	2	4	16	0
4	1	2	1	1	2	1.1	4	0
5	2	2	1	1	2	5	9	0
6	1	1	1	1	2	6.5	19	0
7	2	1	1	1	2	8	24	0
8	2	2	1	1	2	3.9	10	1
9	1	2	1	1	2	1.6	4	0
10	2	2	1	1	2	3.5	10	0
11	2	1	1	1	2	7.6	21	0
12	1	1	1	1	2	9	16	1
13	2	2	3	1	2	3.7	6	0
14	1	2	3	1	2	2.1	4	0
15	2	1	3	1	2	8.7	25	0
16	2	2	3	1	2	6.4	12	0
17	2	1	3	1	2	9.3	21	0
18	1	1	3	1	2	7.6	26	0
19	2	1	3	1	2	7.9	12	0
20	2	2	3	1	2	2.7	5	0
21	1	2	3	1	2	5.3	5	0
22	1	1	3	1	2	8.5	24	0
23	1	2	3	1	2	3.1	9	0
24	1	1	3	1	2	9.2	33	0
25	1	2	2	2	2	1.8	3	0
26	1	1	2	2	2	4.1	14	0
27	2	1	2	2	2	5.5	18	0
28	1	2	2	2	2	4.3	12	0
29	2	2	2	2	2	8.6	17	0
30	1	1	2	2	2	6	22	0
31	2	1	2	2	2	2.8	9	0
32	2	2	2	2	2	1.7	11	0
33	1	2	2	2	2	6.6	21	0
34	1	1	2	2	2	5.9	15	0
35	2	1	2	2	2	6.9	13	0
36	2	2	2	2	2	3.8	6	0
37	2	2	4	2	2	3.1	7	0
38	1	1	4	2	2	8.6	18	1
39	1	2	4	2	2	7.5	17	0
40	1	2	4	2	2	0.4	2	0
41	2	1	4	2	2	9.3	12	3
42	2	1	4	2	2	9.6	25	0
43	2	2	4	2	2	0.7	4	0
44	1	2	4	2	2	3.2	9	0
45	1	1	4	2	2	5.4	21	0
46	2	2	4	2	2	4.9	9	0
47	2	1	4	2	2	9	26	0
48	1	1	4	2	2	7.4	13	0

## Sheet: Weights
Sample #	Melox	Lido	Pen	Group	Initial BW	Final BW	ADG
1	2	1	1	1	337	345	0.275862
2	1	2	1	1	274	291	0.586207
3	1	1	1	1	234	249	0.517241
4	1	2	1	1	303	317	0.482759
5	2	2	1	1	287	288	0.0344828
6	1	1	1	1	295	320	0.862069
7	2	1	1	1	301	314	0.448276
8	2	2	1	1	322	352	1.03448
9	1	2	1	1	321	332	0.37931
10	2	2	1	1	279	300	0.724138
11	2	1	1	1	265	289	0.827586
12	1	1	1	1	370	381	0.37931
13	2	2	3	1	247	269	0.758621
14	1	2	3	1	243	271	0.965517
15	2	1	3	1	315	341	0.896552
16	2	2	3	1	256	275	0.655172
17	2	1	3	1	246	281	1.2069
18	1	1	3	1	312	337	0.862069
19	2	1	3	1	328	344	0.551724
20	2	2	3	1	383	398	0.517241
21	1	2	3	1	368	387	0.655172
22	1	1	3	1	301	.	.
23	1	2	3	1	272	311	1.34483
24	1	1	3	1	274	300	0.896552
25	1	2	2	2	321	339	0.62069
26	1	1	2	2	300	319	0.655172
27	2	1	2	2	282	304	0.758621
28	1	2	2	2	314	326	0.413793
29	2	2	2	2	362	363	0.0344828
30	1	1	2	2	276	297	0.724138
31	2	1	2	2	303	334	1.06897
32	2	2	2	2	308	329	0.724138
33	1	2	2	2	263	289	0.896552
34	1	1	2	2	331	367	1.24138
35	2	1	2	2	321	347	0.896552
36	2	2	2	2	245	271	0.896552
37	2	2	4	2	307	323	0.551724
38	1	1	4	2	246	246	0
39	1	2	4	2	299	315	0.551724
40	1	2	4	2	250	260	0.344828
41	2	1	4	2	254	258	0.137931
42	2	1	4	2	293	291	-0.0689655
43	2	2	4	2	276	301	0.862069
44	1	2	4	2	392	408	0.551724
45	1	1	4	2	328	359	1.06897
46	2	2	4	2	335	349	0.482759
47	2	1	4	2	392	418	0.896552
48	1	1	4	2	334	355	0.724138

## Sheet: Grow Safe
Sample #	Day	Melox	Lido	Pen	Group	DM Intake (kg/day)	Feeding time (min/day)	Feeding rate (g/min)	Meal frequency (m/day)	Meal duration (min/meal)	Meal size (kg/d)
1	0	2	1	1	1	9.6096	118.017	81.4258	7	16.8595	1.3728
2	0	1	2	1	1	8.0192	146.6	54.7012	10	14.66	0.80192
3	0	1	1	1	1	5.1464	83.95	61.3032	9	9.32778	0.571822
4	0	1	2	1	1	.	.	.	.	.	.
5	0	2	2	1	1	9.1784	152.2	60.3049	13	11.7077	0.706031
6	0	1	1	1	1	7.672	164.4	46.6667	5	32.88	1.5344
7	0	2	1	1	1	10.0072	154.067	64.9537	11	14.0061	0.909745
8	0	2	2	1	1	11.6872	244.017	47.8951	8	30.5021	1.4609
9	0	1	2	1	1	8.6408	119.9	72.0667	7	17.1286	1.2344
10	0	2	2	1	1	10.3096	192.717	53.4962	15	12.8478	0.687307
11	0	2	1	1	1	10.6008	274.617	38.6022	8	34.3271	1.3251
12	0	1	1	1	1	10.8024	144.467	74.7743	15	9.63111	0.72016
13	0	2	2	3	1	10.024	145.4	68.9409	7	20.7714	1.432
14	0	1	2	3	1	10.7128	169.3	63.277	9	18.8111	1.19031
15	0	2	1	3	1	12.9976	278.767	46.6254	8	34.8458	1.6247
16	0	2	2	3	1	3.556	60.0667	59.2009	10	6.00667	0.3556
17	0	2	1	3	1	10.0688	186.317	54.0413	15	12.4211	0.671253
18	0	1	1	3	1	10.2144	318.35	32.0854	15	21.2233	0.68096
19	0	2	1	3	1	11.2112	273.35	41.0141	11	24.85	1.0192
20	0	2	2	3	1	11.4912	175.733	65.39	15	11.7156	0.76608
21	0	1	2	3	1	9.4528	228.117	41.4384	16	14.2573	0.5908
22	0	1	1	3	1	6.2048	138.083	44.9352	11	12.553	0.564073
23	0	1	2	3	1	10.1864	189.967	53.622	11	17.2697	0.926036
24	0	1	1	3	1	10.3376	258.3	40.0217	12	21.525	0.861467
25	0	1	2	2	2	5.7064	206.15	27.6808	13	15.8577	0.438954
26	0	1	1	2	2	5.2584	203.5	25.8398	12	16.9583	0.4382
27	0	2	1	2	2	10.9312	268.65	40.6894	11	24.4227	0.993745
28	0	1	2	2	2	5.5552	202.183	27.4761	18	11.2324	0.308622
29	0	2	2	2	2	5.9472	220.783	26.9368	23	9.59928	0.258574
30	0	1	1	2	2	7.1176	224.533	31.6995	23	9.76232	0.309461
31	0	2	1	2	2	6.8768	196.567	34.9846	18	10.9204	0.382044
32	0	2	2	2	2	8.2992	195.9	42.3645	7	27.9857	1.1856
33	0	1	2	2	2	7.8624	195.633	40.1895	15	13.0422	0.52416
34	0	1	1	2	2	6.9552	206.733	33.6433	13	15.9026	0.535015
35	0	2	1	2	2	7.6888	187.3	41.0507	11	17.0273	0.698982
36	0	2	2	2	2	6.5352	152.9	42.7417	16	9.55625	0.40845
37	0	2	2	4	2	11.3512	236.267	48.044	8	29.5333	1.4189
38	0	1	1	4	2	2.9344	81.8167	35.8656	6	13.6361	0.489067
39	0	1	2	4	2	6.0256	135.383	44.5077	12	11.2819	0.502133
40	0	1	2	4	2	5.3872	141.767	38.0005	10	14.1767	0.53872
41	0	2	1	4	2	6.776	216.833	31.2498	14	15.4881	0.484
42	0	2	1	4	2	8.2712	154.2	53.6394	11	14.0182	0.751927
43	0	2	2	4	2	2.5312	47.4833	53.3071	7	6.78333	0.3616
44	0	1	2	4	2	11.3288	205.017	55.2579	10	20.5017	1.13288
45	0	1	1	4	2	8.5904	156.933	54.7392	14	11.2095	0.6136
46	0	2	2	4	2	7.9856	137.767	57.9647	10	13.7767	0.79856
47	0	2	1	4	2	10.5672	213.767	49.4333	9	23.7519	1.17413
48	0	1	1	4	2	5.6952	146.05	38.9949	11	13.2773	0.517745
1	1	2	1	1	1	6.468	66.5	97.2632	14	4.75	0.462
2	1	1	2	1	1	4.5976	71.25	64.5277	13	5.48077	0.353662
3	1	1	1	1	1	5.6896	102.433	55.5444	12	8.53611	0.474133
4	1	1	2	1	1	.	.	.	.	.	.
5	1	2	2	1	1	9.2008	137.467	66.9311	19	7.2307	0.484253
6	1	1	1	1	1	7.8736	185.7	42.3996	16	11.6062	0.4921
7	1	2	1	1	1	6.8096	85.65	79.505	22	3.89318	0.309527
8	1	2	2	1	1	8.8592	202.567	43.7347	17	11.9157	0.521129
9	1	1	2	1	1	9.7216	105.867	91.8287	18	5.88148	0.540089
10	1	2	2	1	1	7.112	88.0833	80.7417	11	8.00758	0.646545
11	1	2	1	1	1	9.4472	230.417	41.0005	12	19.2014	0.787267
12	1	1	1	1	1	5.348	69.5	76.9496	10	6.95	0.5348
13	1	2	2	3	1	10.5896	156.85	67.5142	10	15.685	1.05896
14	1	1	2	3	1	9.0048	175.7	51.251	9	19.5222	1.00053
15	1	2	1	3	1	11.3344	304.85	37.1803	10	30.485	1.13344
16	1	2	2	3	1	4.3848	80.8	54.2673	10	8.08	0.43848
17	1	2	1	3	1	9.184	202.75	45.2972	16	12.6719	0.574
18	1	1	1	3	1	9.6376	312.933	30.7976	12	26.0514	0.803133
19	1	2	1	3	1	7.8848	192.267	41.0097	16	12.3385	0.4928
20	1	2	2	3	1	7.4704	187.983	39.7397	9	20.887	0.830044
21	1	1	2	3	1	8.988	248.883	36.1133	12	20.7403	0.749
22	1	1	1	3	1	8.7024	203.367	42.7917	14	14.5143	0.6216
23	1	1	2	3	1	10.5	256.6	40.9197	14	19.0833	0.75
24	1	1	1	3	1	8.5904	263.517	32.5991	16	16.8146	0.5369
25	1	1	2	2	2	5.1016	141.25	36.1175	10	14.125	0.51016
26	1	1	1	2	2	6.216	147.7	42.0853	11	13.4273	0.565091
27	1	2	1	2	2	9.3576	210.783	44.3944	11	19.1621	0.850691
28	1	1	2	2	2	4.564	99.0667	46.07	6	16.5111	0.760667
29	1	2	2	2	2	6.5464	172.167	38.0236	10	17.2167	0.65464
30	1	1	1	2	2	6.6024	205.083	32.1937	16	12.8177	0.41265
31	1	2	1	2	2	7.5376	155.467	48.4837	14	11.1048	0.5384
32	1	2	2	2	2	7.196	122.65	58.671	7	17.5214	1.028
33	1	1	2	2	2	7.6496	123.3	62.0406	8	15.4125	0.9562
34	1	1	1	2	2	7.42	180.067	41.207	10	18.0067	0.742
35	1	2	1	2	2	8.876	210.5	42.1663	13	16.1923	0.682769
36	1	2	2	2	2	10.052	177.933	56.4931	9	19.7704	1.11689
37	1	2	2	4	2	9.9792	219.067	45.5533	12	18.2556	0.8316
38	1	1	1	4	2	1.9432	41.5167	46.8053	8	5.18958	0.2429
39	1	1	2	4	2	8.0976	120.5	67.2	14	8.60714	0.5784
40	1	1	2	4	2	5.4432	127.583	42.6639	15	8.50556	0.36288
41	1	2	1	4	2	5.6728	162.517	34.906	10	16.2517	0.56728
42	1	2	1	4	2	7.4648	141.8	52.6432	18	7.87778	0.414711
43	1	2	2	4	2	4.9504	149.617	33.0872	11	13.5939	0.450036
44	1	1	2	4	2	10.1752	146.033	69.6772	9	16.2259	1.13058
45	1	1	1	4	2	9.3296	162.133	57.5428	14	11.581	0.6664
46	1	2	2	4	2	9.436	178.55	52.8479	16	11.1594	0.58975
47	1	2	1	4	2	10.7632	220.083	48.9051	13	17.4244	0.827938
48	1	1	1	4	2	8.6912	185.6	46.8276	19	9.76842	0.457432
1	2	2	1	1	1	7.7616	76.7667	101.106	19	4.04035	0.408505
2	2	1	2	1	1	7.7896	146.9	53.0265	23	6.38696	0.338678
3	2	1	1	1	1	6.9608	141.967	49.0312	15	9.46444	0.464053
4	2	1	2	1	1	.	.	.	.	.	.
5	2	2	2	1	1	6.2664	97.4167	64.3257	21	4.63889	0.2984
6	2	1	1	1	1	10.4664	263.583	39.7081	23	11.4565	0.455061
7	2	2	1	1	1	6.2776	74.0333	84.7942	23	3.21884	0.272939
8	2	2	2	1	1	11.1664	282.1	39.5831	15	18.8067	0.744427
9	2	1	2	1	1	8.12	125.8	64.5469	17	7.4	0.477647
10	2	2	2	1	1	8.3328	97.0667	85.8462	18	5.38796	0.462933
11	2	2	1	1	1	10.2088	260.95	39.1217	15	17.3967	0.680587
12	2	1	1	1	1	6.5632	58.5	112.191	12	4.875	0.546933
13	2	2	2	3	1	10.2032	165.667	61.5887	10	16.5667	1.02032
14	2	1	2	3	1	10.78	243.5	44.271	10	24.35	1.078
15	2	2	1	3	1	8.8928	217.983	40.7958	13	16.7679	0.684062
16	2	2	2	3	1	3.3096	78.9333	41.9291	12	6.57778	0.2758
17	2	2	1	3	1	9.4416	193.467	48.8022	10	19.3467	0.94416
18	2	1	1	3	1	10.5168	353.667	29.7365	14	25.2619	0.7512
19	2	2	1	3	1	6.8712	174.767	39.3164	9	19.4185	0.763467
20	2	2	2	3	1	8.8032	226.233	38.912	9	26.0648	0.978133
21	2	1	2	3	1	8.6296	229.383	37.6209	14	16.3845	0.6164
22	2	1	1	3	1	5.46	135.933	40.1667	14	10.6476	0.39
23	2	1	2	3	1	9.5816	260.4	36.7957	12	21.7	0.798467
24	2	1	1	3	1	7.7056	230.45	33.4372	14	16.4607	0.5504
25	2	1	2	2	2	7.1288	201.817	35.3231	13	15.5244	0.548369
26	2	1	1	2	2	6.4064	196.133	32.6635	14	13.8155	0.4576
27	2	2	1	2	2	11.5192	312.6	36.8496	7	44.6571	1.6456
28	2	1	2	2	2	6.692	203.583	32.8711	11	18.5076	0.608364
29	2	2	2	2	2	7.3304	192.783	38.024	15	12.8522	0.488693
30	2	1	1	2	2	7.4088	187.833	39.4435	13	14.4487	0.569908
31	2	2	1	2	2	8.4728	170.467	49.7036	13	13.1128	0.651754
32	2	2	2	2	2	7.5096	183.6	40.902	8	22.95	0.9387
33	2	1	2	2	2	9.8056	190.483	51.4775	12	15.8736	0.817133
34	2	1	1	2	2	5.7512	216.267	26.5931	11	19.6606	0.522836
35	2	2	1	2	2	7.9688	160.45	49.6653	11	14.5864	0.724436
36	2	2	2	2	2	4.1552	100.833	41.2086	4	25.2083	1.0388
37	2	2	2	4	2	6.58	143.167	45.9604	8	18.5833	0.8225
38	2	1	1	4	2	1.7304	45.1	38.3681	7	6.35238	0.2472
39	2	1	2	4	2	9.156	167.967	54.5108	20	8.39833	0.4578
40	2	1	2	4	2	5.4152	124.8	43.391	9	13.8667	0.601689
41	2	2	1	4	2	2.8056	89.5833	31.3183	9	9.88148	0.311733
42	2	2	1	4	2	7.4928	123.85	60.499	22	5.62955	0.340582
43	2	2	2	4	2	6.6472	150.883	44.0552	11	13.7167	0.604291
44	2	1	2	4	2	9.2344	177.917	51.903	7	25.4167	1.3192
45	2	1	1	4	2	10.1752	182.55	55.7392	13	14.0423	0.782708
46	2	2	2	4	2	8.7192	216.067	40.3542	15	14.77	0.58128
47	2	2	1	4	2	10.1136	213.35	47.4038	11	19.3955	0.919418
48	2	1	1	4	2	8.0192	212.8	37.6842	11	19.3455	0.729018
1	3	2	1	1	1	6.2104	82.4	75.3689	15	5.49333	0.414027
2	3	1	2	1	1	7.504	154.283	48.6378	16	9.64271	0.469
3	3	1	1	1	1	0.2744	8.28333	33.1268	2	4.14167	0.1372
4	3	1	2	1	1	.	.	.	.	.	.
5	3	2	2	1	1	5.8352	103.033	56.6341	16	6.43958	0.3647
6	3	1	1	1	1	8.288	168.533	49.1772	26	6.48205	0.318769
7	3	2	1	1	1	5.4824	57.7167	94.9882	26	2.21987	0.210862
8	3	2	2	1	1	10.08	247.967	40.6506	10	24.7967	1.008
9	3	1	2	1	1	6.7928	89.85	75.6016	17	5.75784	0.399576
10	3	2	2	1	1	4.144	66.2833	62.5195	17	3.89902	0.243765
11	3	2	1	1	1	6.3504	173.7	36.5596	12	14.475	0.5292
12	3	1	1	1	1	7.8568	78.9833	99.4742	18	4.38796	0.436489
13	3	2	2	3	1	10.4608	172.933	60.4904	9	19.2148	1.16231
14	3	1	2	3	1	9.7776	219.4	44.5652	8	27.425	1.2222
15	3	2	1	3	1	10.1584	268.7	37.8057	11	24.4273	0.923491
16	3	2	2	3	1	2.884	36	80.1111	12	3	0.240333
17	3	2	1	3	1	8.4224	160.85	52.3618	10	16.085	0.84224
18	3	1	1	3	1	7.9912	242.133	33.0033	9	26.9037	0.887911
19	3	2	1	3	1	10.1976	265.15	38.4597	15	17.6767	0.67984
20	3	2	2	3	1	7.728	174.95	44.1726	11	15.6621	0.702545
21	3	1	2	3	1	7.5432	180.85	41.7097	17	10.6382	0.443718
22	3	1	1	3	1	3.6176	82.7667	43.7084	6	13.7944	0.602933
23	3	1	2	3	1	11.34	246.867	45.9357	10	24.6867	1.134
24	3	1	1	3	1	11.0208	305.783	36.0412	14	21.8417	0.7872
25	3	1	2	2	2	6.3728	162.367	39.2494	11	14.7364	0.579345
26	3	1	1	2	2	5.9024	179.9	32.8093	15	11.9933	0.393493
27	3	2	1	2	2	9.3968	221.3	42.4618	4	61.3792	2.3492
28	3	1	2	2	2	6.328	171.383	36.9231	8	21.4229	0.791
29	3	2	2	2	2	6.5352	174.783	37.3903	7	24.969	0.9336
30	3	1	1	2	2	6.7368	148.067	45.4984	11	14.0076	0.612436
31	3	2	1	2	2	9.0832	169.85	53.4778	8	21.2312	1.1354
32	3	2	2	2	2	10.78	179.867	59.9333	8	22.4833	1.3475
33	3	1	2	2	2	9.4864	158.483	59.8574	12	13.2069	0.790533
34	3	1	1	2	2	7.2632	174.567	41.607	5	34.9133	1.45264
35	3	2	1	2	2	7.8064	150.45	51.887	14	10.7464	0.5576
36	3	2	2	2	2	7.3136	144.983	50.4444	13	11.1526	0.562585
37	3	2	2	4	2	6.4624	159.583	40.4955	5	31.9167	1.29248
38	3	1	1	4	2	2.3688	79.6	29.7588	6	13.2667	0.3948
39	3	1	2	4	2	5.7232	109.383	52.3224	13	8.4141	0.440246
40	3	1	2	4	2	4.7488	113.6	41.8028	8	14.2	0.5936
41	3	2	1	4	2	2.8448	100.767	28.2316	12	8.39722	0.237067
42	3	2	1	4	2	6.3336	91	69.6	20	4.55	0.31668
43	3	2	2	4	2	5.9808	207.717	28.7931	10	20.6383	0.59808
44	3	1	2	4	2	11.48	200.583	57.2331	7	29.869	1.64
45	3	1	1	4	2	8.3944	124.733	67.2988	14	8.90952	0.5996
46	3	2	2	4	2	8.4224	171.267	49.1771	10	17.1267	0.84224
47	3	2	1	4	2	11.4576	206.017	55.6149	7	29.431	1.6368
48	3	1	1	4	2	7.14	185.267	38.539	15	12.3511	0.476
1	4	2	1	1	1	7.4368	100.183	74.2319	11	9.10758	0.676073
2	4	1	2	1	1	3.2032	92.1667	34.7544	11	8.37879	0.2912
3	4	1	1	1	1	3.3264	129.883	25.6107	12	10.8097	0.2772
4	4	1	2	1	1	.	.	.	.	.	.
5	4	2	2	1	1	7.6048	156.933	48.4588	24	6.53889	0.316867
6	4	1	1	1	1	10.192	247.783	41.1327	23	10.7732	0.44313
7	4	2	1	1	1	1.9992	27.15	73.6354	14	1.93929	0.1428
8	4	2	2	1	1	8.96	245.417	36.5093	12	20.4514	0.746667
9	4	1	2	1	1	8.0472	121.883	66.0238	22	5.54015	0.365782
10	4	2	2	1	1	7.0896	137.367	51.6108	18	7.63148	0.393867
11	4	2	1	1	1	8.5344	276.15	30.9049	12	23.0125	0.7112
12	4	1	1	1	1	2.072	23.25	89.1183	7	3.32143	0.296
13	4	2	2	3	1	7.308	108.167	67.5624	7	15.4524	1.044
14	4	1	2	3	1	8.876	206.317	43.0212	10	20.6317	0.8876
15	4	2	1	3	1	7.6216	227.9	33.4427	5	45.58	1.52432
16	4	2	2	3	1	4.1048	80.35	51.0865	7	11.4786	0.5864
17	4	2	1	3	1	8.3216	183.3	45.3988	11	16.6636	0.756509
18	4	1	1	3	1	8.6744	330.95	26.2106	13	25.4513	0.667262
19	4	2	1	3	1	10.1808	293.333	34.7073	6	48.8889	1.6968
20	4	2	2	3	1	8.8536	182.25	48.5794	12	15.1806	0.7378
21	4	1	2	3	1	9.3016	264.467	35.1712	8	33.0583	1.1627
22	4	1	1	3	1	11.704	288.25	40.6036	8	36.0312	1.463
23	4	1	2	3	1	11.1664	302.767	36.8812	12	25.2306	0.930533
24	4	1	1	3	1	5.6504	199.05	28.3868	12	16.5875	0.470867
25	4	1	2	2	2	6.272	206.533	30.368	12	17.2111	0.522667
26	4	1	1	2	2	9.9288	274.117	36.2211	17	16.1245	0.584047
27	4	2	1	2	2	14.2352	354.183	40.1916	9	39.8148	1.58169
28	4	1	2	2	2	7.7504	213.967	36.2225	9	23.763	0.861156
29	4	2	2	2	2	8.8872	229.983	38.6428	17	13.4941	0.522776
30	4	1	1	2	2	6.1824	156.95	39.3909	14	11.2107	0.4416
31	4	2	1	2	2	7.0336	166.3	42.2946	14	11.8786	0.5024
32	4	2	2	2	2	10.7296	225.517	47.5779	9	25.0574	1.19218
33	4	1	2	2	2	10.4272	216.083	48.2555	10	21.6083	1.04272
34	4	1	1	2	2	8.9992	273.633	32.8878	12	22.6542	0.749933
35	4	2	1	2	2	9.7496	216.683	44.9947	13	16.6679	0.749969
36	4	2	2	2	2	10.9592	221.3	49.5219	11	20.1182	0.996291
37	4	2	2	4	2	2.1336	48.3833	44.0978	2	24.1917	1.0668
38	4	1	1	4	2	2.968	87.4	33.9588	5	17.48	0.5936
39	4	1	2	4	2	8.2936	134.733	61.5557	13	10.3641	0.637969
40	4	1	2	4	2	7.6832	202.6	37.923	11	18.4182	0.698473
41	4	2	1	4	2	1.1592	68.55	16.9103	3	22.85	0.3864
42	4	2	1	4	2	7.1792	145.75	49.2569	14	10.4107	0.5128
43	4	2	2	4	2	8.6688	263.617	32.8841	7	37.6595	1.2384
44	4	1	2	4	2	9.2792	157.567	58.8906	7	22.5095	1.3256
45	4	1	1	4	2	10.3488	184.583	56.0657	10	18.4583	1.03488
46	4	2	2	4	2	9.7552	209.517	46.5605	13	16.1167	0.7504
47	4	2	1	4	2	13.4904	255.433	52.8138	9	28.3815	1.49893
48	4	1	1	4	2	3.0744	109.767	28.0085	11	9.97879	0.279491
1	5	2	1	1	1	7.5544	107.5	70.2735	15	7.14	0.503627
2	5	1	2	1	1	4.7936	170.583	28.1012	14	12.7548	0.3424
3	5	1	1	1	1	5.3984	210.167	25.6863	12	17.5139	0.449867
4	5	1	2	1	1	.	.	.	.	.	.
5	5	2	2	1	1	7.3416	162.55	45.1652	23	7.06377	0.3192
6	5	1	1	1	1	7.5936	235.067	32.304	19	12.314	0.399663
7	5	2	1	1	1	7.6216	111.117	68.591	31	3.58441	0.245858
8	5	2	2	1	1	9.9008	245.467	40.3346	9	27.2741	1.10009
9	5	1	2	1	1	10.7128	193.35	55.4063	13	15.3103	0.824062
10	5	2	2	1	1	7.2856	135.25	53.8677	11	12.2955	0.662327
11	5	2	1	1	1	4.9672	148.283	33.498	7	21.1833	0.7096
12	5	1	1	1	1	6.4736	90.4833	71.5447	20	4.4975	0.32368
13	5	2	2	3	1	8.3944	164.3	51.0919	7	23.4595	1.1992
14	5	1	2	3	1	11.3064	246.217	45.9205	7	35.1738	1.6152
15	5	2	1	3	1	9.7496	288.183	33.8312	7	41.169	1.3928
16	5	2	2	3	1	5.74	107.35	53.47	9	11.9278	0.637778
17	5	2	1	3	1	9.492	222.433	42.6735	15	15.3233	0.6328
18	5	1	1	3	1	8.344	271.683	30.7122	14	19.406	0.596
19	5	2	1	3	1	7.448	228.917	32.5359	10	22.8917	0.7448
20	5	2	2	3	1	9.4192	218.367	43.1348	12	18.1972	0.784933
21	5	1	2	3	1	8.6968	221.267	39.3046	12	18.4389	0.724733
22	5	1	1	3	1	8.1592	202.05	40.3821	9	22.45	0.906578
23	5	1	2	3	1	8.848	233.4	37.9092	11	21.2182	0.804364
24	5	1	1	3	1	6.6304	199.55	33.2268	16	12.4573	0.4144
25	5	1	2	2	2	10.5448	319.967	32.9559	11	29.0879	0.958618
26	5	1	1	2	2	8.4336	253.483	33.2708	8	31.6854	1.0542
27	5	2	1	2	2	12.5216	349.683	35.8084	7	49.9548	1.7888
28	5	1	2	2	2	5.7288	166.25	34.4589	6	27.7083	0.9548
29	5	2	2	2	2	10.1752	249.567	40.7715	10	24.9567	1.01752
30	5	1	1	2	2	7.7504	222.467	34.8385	10	22.2467	0.77504
31	5	2	1	2	2	9.0664	210.367	43.0981	11	19.1242	0.824218
32	5	2	2	2	2	9.6712	222.85	43.3978	5	44.57	1.93424
33	5	1	2	2	2	11.4968	241.35	47.6354	11	21.9409	1.04516
34	5	1	1	2	2	7.3136	231.65	31.5718	10	23.165	0.73136
35	5	2	1	2	2	7.028	196.783	35.7144	10	19.6783	0.7028
36	5	2	2	2	2	6.9216	160.967	43.0002	9	17.8852	0.769067
37	5	2	2	4	2	5.2472	149.767	35.0358	6	24.9611	0.874533
38	5	1	1	4	2	2.6432	111.433	23.72	9	12.3815	0.293689
39	5	1	2	4	2	7.9128	152.15	52.0066	27	5.63519	0.293067
40	5	1	2	4	2	6.9496	213.533	32.5457	19	11.2386	0.365768
41	5	2	1	4	2	4.7712	233.9	20.3985	17	13.7588	0.280659
42	5	2	1	4	2	8.2992	163.633	50.7183	20	8.18167	0.41496
43	5	2	2	4	2	6.048	171.533	35.2585	12	14.2944	0.504
44	5	1	2	4	2	8.3272	121.35	68.6213	10	13.9717	0.83272
45	5	1	1	4	2	9.9624	196.633	50.6649	9	21.8481	1.10693
46	5	2	2	4	2	10.0968	220.033	45.8876	14	16.1976	0.7212
47	5	2	1	4	2	11.228	264.833	42.3965	9	29.4259	1.24756
48	5	1	1	4	2	4.9	159.633	30.6953	11	14.5121	0.445455
1	6	2	1	1	1	6.3616	67.1	94.8077	11	6.1	0.578327
2	6	1	2	1	1	4.8776	193.9	25.1552	16	12.1188	0.30485
3	6	1	1	1	1	5.32	198.2	26.8416	7	28.3143	0.76
4	6	1	2	1	1	.	.	.	.	.	.
5	6	2	2	1	1	6.216	134.2	46.3189	21	6.38492	0.296
6	6	1	1	1	1	5.936	153.817	38.5914	10	15.3817	0.5936
7	6	2	1	1	1	6.0592	84.8667	71.3967	27	3.14321	0.224415
8	6	2	2	1	1	7.1624	213.233	33.5895	7	30.4619	1.0232
9	6	1	2	1	1	5.7904	114.5	50.5712	5	22.9	1.15808
10	6	2	2	1	1	6.5464	158.317	41.35	10	15.8317	0.65464
11	6	2	1	1	1	6.5968	213.667	30.8743	8	26.7083	0.8246
12	6	1	1	1	1	7.252	138.067	52.5254	21	6.5746	0.345333
13	6	2	2	3	1	9.2288	149.267	61.8276	8	18.6583	1.1536
14	6	1	2	3	1	8.1536	142.55	57.1982	12	11.8792	0.679467
15	6	2	1	3	1	9.1952	246.283	37.3359	11	23.3258	0.835927
16	6	2	2	3	1	3.5448	69.4167	51.0655	13	5.33974	0.272677
17	6	2	1	3	1	8.12	155.6	52.1851	9	17.2889	0.902222
18	6	1	1	3	1	8.596	321.117	26.7691	13	24.7013	0.661231
19	6	2	1	3	1	9.1784	266.433	34.4491	7	38.0619	1.3112
20	6	2	2	3	1	7.84	184.483	42.4971	11	16.7712	0.712727
21	6	1	2	3	1	6.7872	182.983	37.0919	12	15.2486	0.5656
22	6	1	1	3	1	8.0528	213.767	37.671	10	21.3767	0.80528
23	6	1	2	3	1	9.464	225.45	41.9783	15	15.8044	0.630933
24	6	1	1	3	1	5.9472	245.9	24.1854	13	20.0692	0.457477
25	6	1	2	2	2	6.6528	200.767	33.137	12	16.7306	0.5544
26	6	1	1	2	2	6.972	215.267	32.3877	8	26.9083	0.8715
27	6	2	1	2	2	13.1992	286.15	46.1269	9	31.687	1.46658
28	6	1	2	2	2	7.1568	219.167	32.6546	6	36.5278	1.1928
29	6	2	2	2	2	7.5544	190.467	39.6626	15	12.6978	0.503627
30	6	1	1	2	2	7.4424	183.8	40.4918	10	18.37	0.74424
31	6	2	1	2	2	8.5456	198	43.1596	11	18	0.776873
32	6	2	2	2	2	9.0384	227.817	39.674	9	25.3037	1.00427
33	6	1	2	2	2	9.2568	203.333	45.5252	9	22.5926	1.02853
34	6	1	1	2	2	8.2544	255.517	32.3047	11	23.2288	0.7504
35	6	2	1	2	2	9.7216	260.133	37.3716	12	21.6778	0.810133
36	6	2	2	2	2	10.8808	264.417	41.1502	14	18.8869	0.7772
37	6	2	2	4	2	6.6696	185.65	35.9257	6	31.7806	1.1116
38	6	1	1	4	2	4.9616	197.433	25.1305	8	24.6792	0.6202
39	6	1	2	4	2	5.4264	92.4667	58.6849	12	7.70556	0.4522
40	6	1	2	4	2	6.5072	224.45	28.9918	13	17.2654	0.500554
41	6	2	1	4	2	5.6504	261.133	21.638	12	21.7611	0.470867
42	6	2	1	4	2	8.0024	173.5	46.1233	14	12.3929	0.5716
43	6	2	2	4	2	6.888	169.217	40.7052	8	21.1521	0.861
44	6	1	2	4	2	7.5432	120.383	62.6598	8	15.0479	0.9429
45	6	1	1	4	2	8.8032	150.117	58.6424	11	13.647	0.800291
46	6	2	2	4	2	10.696	201.417	53.1038	15	13.4278	0.713067
47	6	2	1	4	2	10.3096	190.717	54.0572	7	28.081	1.4728
48	6	1	1	4	2	6.1936	185.9	33.3168	12	15.4917	0.516133
1	7	2	1	1	1	4.8776	77.7	62.7748	12	6.475	0.406467
2	7	1	2	1	1	6.2664	191.85	32.663	15	12.79	0.41776
3	7	1	1	1	1	4.592	162.733	28.2179	11	15.6515	0.417455
4	7	1	2	1	1	.	.	.	.	.	.
5	7	2	2	1	1	6.8992	207.05	33.3214	25	8.282	0.275968
6	7	1	1	1	1	7.6104	200.05	38.0425	12	16.6708	0.6342
7	7	2	1	1	1	4.088	102.383	39.9284	13	7.87564	0.314462
8	7	2	2	1	1	8.0304	191.033	42.0366	8	23.8792	1.0038
9	7	1	2	1	1	6.6248	169.783	39.0191	15	11.3189	0.441653
10	7	2	2	1	1	6.972	166.317	41.92	10	16.6317	0.6972
11	7	2	1	1	1	8.4616	201.483	41.9965	8	25.1854	1.0577
12	7	1	1	1	1	6.3728	127.35	50.0416	22	5.78864	0.289673
13	7	2	2	3	1	6.748	93.35	72.2871	8	11.6687	0.8435
14	7	1	2	3	1	5.7456	98.9333	58.0755	9	10.9926	0.6384
15	7	2	1	3	1	7.5432	185.367	40.6934	9	21.2519	0.838133
16	7	2	2	3	1	1.988	14.15	140.495	12	1.17917	0.165667
17	7	2	1	3	1	7.5712	117.117	64.6466	10	11.7117	0.75712
18	7	1	1	3	1	5.9192	151.783	38.9977	14	10.8417	0.4228
19	7	2	1	3	1	8.4784	227.517	37.265	9	25.2796	0.942044
20	7	2	2	3	1	8.6576	165.167	52.4174	14	11.7976	0.6184
21	7	1	2	3	1	6.6864	169.233	39.5099	15	11.2822	0.44576
22	7	1	1	3	1	6.216	137	45.3723	10	14.4083	0.6216
23	7	1	2	3	1	9.8112	235.233	41.7084	13	18.0949	0.754708
24	7	1	1	3	1	6.5296	163.733	39.8795	9	18.1926	0.725511
25	7	1	2	2	2	8.1648	242.167	33.7156	20	12.0742	0.40824
26	7	1	1	2	2	0.9968	29.9167	33.3192	2	14.9583	0.4984
27	7	2	1	2	2	10.3768	264.6	39.2169	9	33.2093	1.15298
28	7	1	2	2	2	7.1568	190.717	37.5258	5	38.1433	1.43136
29	7	2	2	2	2	9.912	222.383	44.5717	10	22.2383	0.9912
30	7	1	1	2	2	8.2488	221.517	37.2378	9	24.613	0.916533
31	7	2	1	2	2	9.5312	189.717	50.2391	12	15.8097	0.794267
32	7	2	2	2	2	10.6904	190.95	55.9853	7	27.2786	1.5272
33	7	1	2	2	2	12.1352	219.317	55.3319	6	36.5528	2.02253
34	7	1	1	2	2	9.5424	219.4	43.4932	6	36.5667	1.5904
35	7	2	1	2	2	8.4224	211.833	39.7596	12	17.6458	0.701867
36	7	2	2	2	2	4.4016	127.767	34.4503	4	31.9417	1.1004
37	7	2	2	4	2	10.3208	313.95	32.874	14	22.425	0.7372
38	7	1	1	4	2	6.1488	166.217	36.9927	15	11.0811	0.40992
39	7	1	2	4	2	9.6992	239.283	40.5344	17	14.0755	0.570541
40	7	1	2	4	2	8.0416	230.5	34.8876	16	14.4062	0.5026
41	7	2	1	4	2	6.356	272.333	23.339	20	13.6167	0.3178
42	7	2	1	4	2	9.3016	215.583	43.1462	20	10.7792	0.46508
43	7	2	2	4	2	9.8672	292.9	33.6879	14	21.3857	0.7048
44	7	1	2	4	2	12.6336	194.867	64.832	15	12.9911	0.84224
45	7	1	1	4	2	10.7184	207.217	51.7256	23	8.91377	0.466017
46	7	2	2	4	2	11.592	298.65	38.8147	22	13.575	0.526909
47	7	2	1	4	2	13.4848	273.733	49.2625	10	27.3733	1.34848
48	7	1	1	4	2	9.3296	289.9	32.1821	15	19.1667	0.621973
1	8	2	1	1	1	7.2744	88	82.6636	7	12.5714	1.0392
2	8	1	2	1	1	5.1072	118.55	43.0806	6	19.7583	0.8512
3	8	1	1	1	1	7.0392	195.517	36.0031	9	21.7241	0.782133
4	8	1	2	1	1	.	.	.	.	.	.
5	8	2	2	1	1	5.768	111	51.964	12	9.25	0.480667
6	8	1	1	1	1	9.6264	203.133	47.3896	10	20.3133	0.96264
7	8	2	1	1	1	8.1368	154.65	52.6143	14	11.0464	0.5812
8	8	2	2	1	1	.	.	.	.	.	.
9	8	1	2	1	1	8.792	159.7	55.0532	7	22.8143	1.256
10	8	2	2	1	1	8.0136	137.533	58.2666	7	19.6476	1.1448
11	8	2	1	1	1	9.8616	242.95	40.5911	7	34.7071	1.4088
12	8	1	1	1	1	6.0872	125.517	48.4971	14	8.96548	0.4348
13	8	2	2	3	1	8.5232	109.717	77.6837	7	15.3833	1.2176
14	8	1	2	3	1	6.8712	116.467	58.9971	8	14.5583	0.8589
15	8	2	1	3	1	7.168	179.35	39.9665	7	25.6214	1.024
16	8	2	2	3	1	4.4912	73.2667	61.2994	7	10.4667	0.6416
17	8	2	1	3	1	6.7872	114.85	59.0962	12	9.57083	0.5656
18	8	1	1	3	1	7.448	210.2	35.4329	10	21.02	0.7448
19	8	2	1	3	1	8.5064	189.55	44.8768	10	18.955	0.85064
20	8	2	2	3	1	7.6664	111.933	68.4908	17	6.58431	0.450965
21	8	1	2	3	1	6.664	149.733	44.5058	11	13.6121	0.605818
22	8	1	1	3	1	7.5712	100.783	75.1235	5	20.1567	1.51424
23	8	1	2	3	1	9.2848	164.183	56.5514	14	11.7274	0.6632
24	8	1	1	3	1	6.2272	147.417	42.2422	14	10.5298	0.4448
25	8	1	2	2	2	6.5296	179.217	36.4341	12	14.9347	0.544133
26	8	1	1	2	2	3.9256	156.833	25.0304	8	19.6042	0.4907
27	8	2	1	2	2	11.2952	287.183	39.331	11	26.8788	1.02684
28	8	1	2	2	2	6.3056	163.267	38.6215	7	23.3238	0.9008
29	8	2	2	2	2	7.9856	204.783	38.9954	14	14.6274	0.5704
30	8	1	1	2	2	8.4112	204.283	41.1742	9	22.6981	0.934578
31	8	2	1	2	2	10.192	211.617	48.1626	22	9.61894	0.463273
32	8	2	2	2	2	10.164	207.8	48.9124	8	25.975	1.2705
33	8	1	2	2	2	12.32	257.617	47.823	15	17.1156	0.821333
34	8	1	1	2	2	5.8688	192.15	30.5428	12	16.0125	0.489067
35	8	2	1	2	2	8.3496	214.067	39.0047	18	11.8926	0.463867
36	8	2	2	2	2	7.7896	200.417	38.867	12	16.7014	0.649133
37	8	2	2	4	2	7.2576	185.183	39.1914	10	18.5183	0.72576
38	8	1	1	4	2	4.0712	143.033	28.4633	7	20.4333	0.5816
39	8	1	2	4	2	5.852	112.8	51.8794	9	12.4333	0.650222
40	8	1	2	4	2	6.9832	193.733	36.0454	13	14.9026	0.537169
41	8	2	1	4	2	5.2808	216.167	24.4293	13	16.2436	0.406215
42	8	2	1	4	2	7.7896	178.467	43.6474	13	13.7282	0.5992
43	8	2	2	4	2	7.5824	253.267	29.9384	10	25.3267	0.75824
44	8	1	2	4	2	10.416	229.633	45.3593	9	25.5148	1.15733
45	8	1	1	4	2	9.716	146.067	66.5176	14	10.4333	0.694
46	8	2	2	4	2	9.0552	167.3	54.1255	14	11.95	0.6468
47	8	2	1	4	2	10.7184	180.2	59.4806	7	25.6881	1.5312
48	8	1	1	4	2	7.5712	235.367	32.1677	10	24.1017	0.75712
1	9	2	1	1	1	5.6112	80.3667	69.82	6	13.3944	0.9352
2	9	1	2	1	1	7.0952	192.3	36.8965	12	16.025	0.591267
3	9	1	1	1	1	8.568	215.2	39.8141	9	25.1389	0.952
4	9	1	2	1	1	.	.	.	.	.	.
5	9	2	2	1	1	8.2096	166.917	49.1838	11	15.1742	0.746327
6	9	1	1	1	1	6.468	189.95	34.0511	5	37.99	1.2936
7	9	2	1	1	1	0.6776	13.2333	51.204	2	6.61667	0.3388
8	9	2	2	1	1	2.7552	95.4667	28.8603	6	15.9111	0.4592
9	9	1	2	1	1	8.0416	133.05	60.4404	7	19.0071	1.1488
10	9	2	2	1	1	9.9568	199	50.0342	4	49.75	2.4892
11	9	2	1	1	1	3.528	110.783	31.8459	5	22.1567	0.7056
12	9	1	1	1	1	8.316	123.217	67.4909	6	20.5361	1.386
13	9	2	2	3	1	8.4336	118.317	71.2799	12	9.85972	0.7028
14	9	1	2	3	1	7.3192	111.917	65.3987	8	13.9896	0.9149
15	9	2	1	3	1	8.5176	278.467	30.5875	9	30.9407	0.9464
16	9	2	2	3	1	3.5504	49.5833	71.6047	19	2.60965	0.186863
17	9	2	1	3	1	7.6496	116.283	65.7841	20	5.81417	0.38248
18	9	1	1	3	1	7.5208	197.683	38.0447	15	13.6089	0.501387
19	9	2	1	3	1	6.384	130.017	49.1014	10	13.0017	0.6384
20	9	2	2	3	1	6.1544	125.4	49.0781	21	5.97143	0.293067
21	9	1	2	3	1	7.3304	192.767	38.0273	14	13.769	0.5236
22	9	1	1	3	1	7.8904	160.433	49.1818	8	20.0542	0.9863
23	9	1	2	3	1	9.0384	232.7	38.8414	15	15.5133	0.60256
24	9	1	1	3	1	6.5016	181.367	35.8478	18	10.0759	0.3612
25	9	1	2	2	2	8.9152	298	29.9168	10	29.8	0.89152
26	9	1	1	2	2	0.9968	49.1667	20.2739	5	9.83333	0.19936
27	9	2	1	2	2	12.6448	344.367	36.719	10	34.4367	1.26448
28	9	1	2	2	2	8.624	216.917	39.7572	11	19.7197	0.784
29	9	2	2	2	2	8.6744	236.983	36.6034	16	14.7323	0.54215
30	9	1	1	2	2	9.1056	244.917	37.1784	10	24.4917	0.91056
31	9	2	1	2	2	9.324	209.35	44.5379	13	15.9244	0.717231
32	9	2	2	2	2	10.8528	218.85	49.5901	10	21.885	1.08528
33	9	1	2	2	2	12.0456	236.167	51.0047	10	23.6167	1.20456
34	9	1	1	2	2	9.8168	282.483	34.7518	11	26.15	0.892436
35	9	2	1	2	2	8.0192	218.35	36.7264	9	24.1667	0.891022
36	9	2	2	2	2	7.7616	172.267	45.0557	9	18.8963	0.8624
37	9	2	2	4	2	9.6656	267.917	36.0769	6	44.6528	1.61093
38	9	1	1	4	2	3.9368	128.167	30.7163	10	12.8167	0.39368
39	9	1	2	4	2	9.4696	201.55	46.9839	11	18.3227	0.860873
40	9	1	2	4	2	8.0304	238.683	33.6446	12	19.8903	0.6692
41	9	2	1	4	2	6.1376	219.967	27.9024	20	10.9983	0.30688
42	9	2	1	4	2	8.624	230.083	37.4821	15	15.7611	0.574933
43	9	2	2	4	2	9.184	291.317	31.5258	10	29.1317	0.9184
44	9	1	2	4	2	9.6656	194.733	49.6351	9	21.637	1.07396
45	9	1	1	4	2	9.6096	170.017	56.5215	9	18.8907	1.06773
46	9	2	2	4	2	9.8784	208.6	47.3557	10	20.86	0.98784
47	9	2	1	4	2	10.5112	232.617	45.1868	9	25.8463	1.16791
48	9	1	1	4	2	9.2232	285	32.3621	12	24.4778	0.7686
1	10	2	1	1	1	7.7896	135.583	57.4525	10	13.5583	0.77896
2	10	1	2	1	1	6.5072	191.283	34.0186	11	17.3152	0.591564
3	10	1	1	1	1	6.8936	186.017	37.059	9	20.6685	0.765956
4	10	1	2	1	1	.	.	.	.	.	.
5	10	2	2	1	1	7.7728	176.85	43.9514	9	19.65	0.863644
6	10	1	1	1	1	8.2152	241.05	34.0809	8	30.1313	1.0269
7	10	2	1	1	1	4.7096	94.6167	49.7756	7	13.5167	0.6728
8	10	2	2	1	1	4.5528	185.267	24.5743	11	16.8424	0.413891
9	10	1	2	1	1	9.0048	176.717	50.9561	6	29.4389	1.5008
10	10	2	2	1	1	9.1504	187.5	48.8021	6	31.25	1.52507
11	10	2	1	1	1	6.6472	203.967	32.5896	7	29.0786	0.9496
12	10	1	1	1	1	9.52	147.85	64.3896	8	18.4812	1.19
13	10	2	2	3	1	10.08	122.75	82.1181	11	11.1591	0.916364
14	10	1	2	3	1	7.4704	109.45	68.254	5	21.89	1.49408
15	10	2	1	3	1	5.264	150.583	34.9574	6	25.0972	0.877333
16	10	2	2	3	1	3.1528	36.8833	85.4803	13	2.68077	0.242523
17	10	2	1	3	1	7.6328	108.3	70.4783	10	10.83	0.76328
18	10	1	1	3	1	7.5264	215.333	34.9523	13	16.5641	0.578954
19	10	2	1	3	1	7.6496	126.467	60.4871	12	11.3597	0.637467
20	10	2	2	3	1	5.9136	85.9167	68.8295	10	8.59167	0.59136
21	10	1	2	3	1	8.372	169.3	49.4507	7	24.1857	1.196
22	10	1	1	3	1	5.768	120.817	47.7418	7	18.0714	0.824
23	10	1	2	3	1	9.632	195.867	49.1763	14	13.981	0.688
24	10	1	1	3	1	8.0136	186.85	42.8879	11	16.9864	0.728509
25	10	1	2	2	2	9.2568	293.9	31.4964	14	20.9869	0.6612
26	10	1	1	2	2	1.2208	66.1667	18.4504	11	6.01515	0.110982
27	10	2	1	2	2	12.1744	313.117	38.8814	10	31.3117	1.21744
28	10	1	2	2	2	6.7424	190	35.4863	7	27.1429	0.9632
29	10	2	2	2	2	8.1256	248.633	32.6811	14	17.7595	0.5804
30	10	1	1	2	2	8.4168	187.3	44.9375	12	15.6083	0.7014
31	10	2	1	2	2	8.8816	193.05	46.0067	13	14.85	0.6832
32	10	2	2	2	2	10.7184	211.633	50.6461	10	21.1633	1.07184
33	10	1	2	2	2	10.4496	227.1	46.0132	12	18.925	0.8708
34	10	1	1	2	2	8.3608	259.917	32.1672	9	29.5204	0.928978
35	10	2	1	2	2	7.6496	225.083	33.9856	8	28.1354	0.9562
36	10	2	2	2	2	9.3912	251.05	37.4077	11	22.8227	0.853745
37	10	2	2	4	2	9.2792	262.033	35.4123	9	29.1148	1.03102
38	10	1	1	4	2	6.3504	181.583	34.9724	11	16.5076	0.577309
39	10	1	2	4	2	8.7808	154.183	56.9504	13	11.8603	0.675446
40	10	1	2	4	2	8.3552	226.25	36.9291	16	14.1406	0.5222
41	10	2	1	4	2	6.636	277.5	23.9135	13	21.3462	0.510462
42	10	2	1	4	2	6.8208	188.383	36.207	16	11.7688	0.4263
43	10	2	2	4	2	7.2576	204.167	35.5474	11	18.5606	0.659782
44	10	1	2	4	2	9.9512	208.583	47.7085	8	26.0729	1.2439
45	10	1	1	4	2	10.1976	172.383	59.1565	10	17.2383	1.01976
46	10	2	2	4	2	10.08	200.833	50.1909	11	18.2576	0.916364
47	10	2	1	4	2	7.2128	171.033	42.1719	11	15.5212	0.655709
48	10	1	1	4	2	9.5592	302.067	31.646	15	20.1378	0.63728
1	11	2	1	1	1	6.1824	92.65	66.7285	10	9.265	0.61824
2	11	1	2	1	1	7.5824	235.367	32.2153	17	13.7784	0.446024
3	11	1	1	1	1	7.5432	183.917	41.0142	11	16.7197	0.685745
4	11	1	2	1	1	.	.	.	.	.	.
5	11	2	2	1	1	8.092	204.65	39.5407	15	13.6433	0.539467
6	11	1	1	1	1	10.2984	308.283	33.4056	12	25.6903	0.8582
7	11	2	1	1	1	6.944	158.05	43.9355	10	15.805	0.6944
8	11	2	2	1	1	8.344	218.483	38.1906	12	18.2069	0.695333
9	11	1	2	1	1	10.6288	212.567	50.0022	8	26.5708	1.3286
10	11	2	2	1	1	9.0608	231.883	39.0748	11	21.0803	0.823709
11	11	2	1	1	1	9.3408	249.717	37.4056	9	27.7463	1.03787
12	11	1	1	1	1	8.1872	198.6	41.2246	12	16.55	0.682267
13	11	2	2	3	1	7.2408	91.8667	78.8186	10	9.18667	0.72408
14	11	1	2	3	1	10.0184	196.517	50.9799	10	19.6517	1.00184
15	11	2	1	3	1	6.216	189.967	32.7215	7	27.1381	0.888
16	11	2	2	3	1	3.2536	39.4333	82.5089	13	2.94359	0.250277
17	11	2	1	3	1	10.3376	162.967	63.4338	21	7.76032	0.492267
18	11	1	1	3	1	7.3416	220.617	33.2776	9	24.513	0.815733
19	11	2	1	3	1	4.5248	98.4833	45.9448	7	13.8571	0.6464
20	11	2	2	3	1	6.7984	153.983	44.1502	18	8.55463	0.377689
21	11	1	2	3	1	6.7928	191.033	35.5582	12	15.9194	0.566067
22	11	1	1	3	1	10.0856	232.2	43.435	7	33.1714	1.4408
23	11	1	2	3	1	12.7512	286.767	44.4654	12	23.8972	1.0626
24	11	1	1	3	1	10.332	298.067	34.6634	10	29.8067	1.0332
25	11	1	2	2	2	8.1536	226.083	36.0646	12	18.8403	0.679467
26	11	1	1	2	2	5.8128	297.883	19.5137	18	16.5491	0.322933
27	11	2	1	2	2	11.3512	335.6	33.8236	11	30.5091	1.03193
28	11	1	2	2	2	9.3016	262.733	35.4032	13	19.9808	0.715508
29	11	2	2	2	2	9.5648	283.433	33.7462	18	15.7463	0.531378
30	11	1	1	2	2	9.6712	255.467	37.857	10	25.5467	0.96712
31	11	2	1	2	2	10.5336	248.5	42.3887	11	22.5909	0.9576
32	11	2	2	2	2	10.6848	207.717	51.4393	12	17.3097	0.8904
33	11	1	2	2	2	13.4008	272.1	49.2495	8	35.1458	1.6751
34	11	1	1	2	2	8.6408	271.133	31.8692	8	33.8917	1.0801
35	11	2	1	2	2	10.332	321.383	32.1485	13	24.5115	0.794769
36	11	2	2	2	2	7.6496	223.2	34.2724	10	22.32	0.76496
37	11	2	2	4	2	9.184	260.933	35.1967	9	28.9926	1.02044
38	11	1	1	4	2	6.692	199.7	33.5103	8	24.5583	0.8365
39	11	1	2	4	2	8.372	213.767	39.1642	13	16.4436	0.644
40	11	1	2	4	2	8.232	273.117	30.141	16	16.8604	0.5145
41	11	2	1	4	2	7.4648	245.8	30.3694	11	22.3455	0.678618
42	11	2	1	4	2	9.044	226.4	39.947	17	13.1559	0.532
43	11	2	2	4	2	8.176	236.9	34.5125	10	23.69	0.8176
44	11	1	2	4	2	9.6768	198.683	48.7046	9	22.0759	1.0752
45	11	1	1	4	2	10.976	185.617	59.1326	13	14.2782	0.844308
46	11	2	2	4	2	9.2176	203.067	45.392	5	40.6133	1.84352
47	11	2	1	4	2	11.9952	296.25	40.4901	9	32.9167	1.3328
48	11	1	1	4	2	9.2064	316.65	29.0744	12	26.0222	0.7672
1	12	2	1	1	1	7.5544	122.15	61.8453	11	11.1045	0.686764
2	12	1	2	1	1	6.9496	249.3	27.8765	14	18.1679	0.4964
3	12	1	1	1	1	9.8336	249.317	39.4422	9	27.7019	1.09262
4	12	1	2	1	1	.	.	.	.	.	.
5	12	2	2	1	1	9.4976	209.05	45.4322	12	17.4208	0.791467
6	12	1	1	1	1	9.3352	281.383	33.1761	11	25.5803	0.848655
7	12	2	1	1	1	7.4592	193.717	38.5057	10	19.3717	0.74592
8	12	2	2	1	1	9.436	328.333	28.7391	13	25.2564	0.725846
9	12	1	2	1	1	7.8848	142	55.5268	8	17.75	0.9856
10	12	2	2	1	1	9.8168	182.35	53.8349	10	18.2	0.98168
11	12	2	1	1	1	8.512	256.917	33.1314	9	28.5463	0.945778
12	12	1	1	1	1	9.6152	176.95	54.3385	12	14.7458	0.801267
13	12	2	2	3	1	9.1952	117.833	78.0356	15	7.85556	0.613013
14	12	1	2	3	1	6.5744	152.733	43.045	7	21.819	0.9392
15	12	2	1	3	1	1.904	88.55	21.502	6	14.7583	0.317333
16	12	2	2	3	1	4.9784	84.8	58.7075	15	5.65333	0.331893
17	12	2	1	3	1	9.4416	127.95	73.7913	24	5.33125	0.3934
18	12	1	1	3	1	8.344	245.117	34.0409	10	24.5117	0.8344
19	12	2	1	3	1	7.4088	169.833	43.6239	10	16.9833	0.74088
20	12	2	2	3	1	8.6632	214.133	40.457	16	13.3833	0.54145
21	12	1	2	3	1	7.7112	162.867	47.3467	17	9.58039	0.4536
22	12	1	1	3	1	7.8064	190.55	40.9677	8	23.8188	0.9758
23	12	1	2	3	1	9.2792	209.55	44.2816	9	23.2833	1.03102
24	12	1	1	3	1	7.6664	248.083	30.9025	13	20.1192	0.589723
25	12	1	2	2	2	8.5456	268.633	31.8114	17	15.6833	0.502682
26	12	1	1	2	2	5.7624	227.133	25.3701	12	19.4597	0.4802
27	12	2	1	2	2	13.356	273.533	48.8277	10	27.3533	1.3356
28	12	1	2	2	2	8.8984	254.083	35.0216	14	18.1488	0.6356
29	12	2	2	2	2	10.6792	233.167	45.8007	13	17.9359	0.821477
30	12	1	1	2	2	8.7976	261.35	33.6621	15	17.4233	0.586507
31	12	2	1	2	2	9.6432	195.683	49.2796	16	12.2302	0.6027
32	12	2	2	2	2	11.3624	222.583	51.0478	9	24.7315	1.26249
33	12	1	2	2	2	11.6144	243.6	47.6782	9	27.0667	1.29049
34	12	1	1	2	2	8.6688	238.633	36.3269	8	30.8188	1.0836
35	12	2	1	2	2	10.1248	295.55	34.2575	15	19.4589	0.674987
36	12	2	2	2	2	8.008	236.233	33.8987	10	23.6233	0.8008
37	12	2	2	4	2	9.6824	203.167	47.6574	9	22.5741	1.07582
38	12	1	1	4	2	5.7568	172.367	33.3986	8	21.5458	0.7196
39	12	1	2	4	2	6.104	129.85	47.0081	12	11.55	0.508667
40	12	1	2	4	2	7.6496	235.75	32.4479	15	15.7167	0.509973
41	12	2	1	4	2	7.8008	312.217	24.9852	13	24.0167	0.600062
42	12	2	1	4	2	6.692	173.767	38.5114	11	15.797	0.608364
43	12	2	2	4	2	9.1952	258.65	35.5507	10	25.865	0.91952
44	12	1	2	4	2	11.1944	229.05	48.8732	7	32.7214	1.5992
45	12	1	1	4	2	9.1336	171.383	53.2934	10	17.1383	0.91336
46	12	2	2	4	2	8.8648	193.733	45.7577	15	12.9156	0.590987
47	12	2	1	4	2	9.5032	258.733	36.7297	8	32.3417	1.1879
48	12	1	1	4	2	10.0464	320.783	31.3183	8	40.0979	1.2558
1	13	2	1	1	1	7.7168	104.5	73.845	8	13.0625	0.9646
2	13	1	2	1	1	7.2072	207.883	34.6694	17	12.5735	0.423953
3	13	1	1	1	1	9.0888	242.6	37.4641	14	17.3286	0.6492
4	13	1	2	1	1	.	.	.	.	.	.
5	13	2	2	1	1	7.2856	177.667	41.0071	15	11.8444	0.485707
6	13	1	1	1	1	7.6048	197.65	38.4761	10	19.765	0.76048
7	13	2	1	1	1	7.8344	229.567	34.1269	9	25.5074	0.870489
8	13	2	2	1	1	6.1488	180.15	34.1316	10	18.015	0.61488
9	13	1	2	1	1	8.5792	157.417	54.4999	11	14.3106	0.779927
10	13	2	2	1	1	7.5488	144.233	52.3374	7	20.6048	1.0784
11	13	2	1	1	1	8.0528	251.4	32.0318	10	24.9983	0.80528
12	13	1	1	1	1	7.476	145.15	51.5053	7	20.7357	1.068
13	13	2	2	3	1	8.8424	107.45	82.2932	14	7.675	0.6316
14	13	1	2	3	1	8.3384	156.7	53.2125	7	22.3857	1.1912
15	13	2	1	3	1	7.9408	244.517	32.4755	14	18.4321	0.5672
16	13	2	2	3	1	2.6432	41.4167	63.8197	11	3.76515	0.240291
17	13	2	1	3	1	9.4192	135.383	69.5743	23	5.88623	0.40953
18	13	1	1	3	1	8.6968	224.9	38.6696	11	20.4455	0.790618
19	13	2	1	3	1	7.7112	163.983	47.0243	13	12.6141	0.593169
20	13	2	2	3	1	7.168	147.467	48.6076	11	13.4061	0.651636
21	13	1	2	3	1	7.3136	129.8	56.3451	14	9.27143	0.5224
22	13	1	1	3	1	7.504	162.567	46.1595	5	32.5133	1.5008
23	13	1	2	3	1	8.7528	173.433	50.4678	10	17.335	0.87528
24	13	1	1	3	1	8.204	208.783	39.2943	11	18.9803	0.745818
25	13	1	2	2	2	10.3376	258.317	40.0191	8	33.2188	1.2922
26	13	1	1	2	2	8.456	307.117	27.5335	14	21.931	0.604
27	13	2	1	2	2	11.76	275.983	42.6113	10	27.5983	1.176
28	13	1	2	2	2	10.4832	270.85	38.7048	9	30.0056	1.1648
29	13	2	2	2	2	9.9624	238.433	41.7827	9	26.4926	1.10693
30	13	1	1	2	2	9.1168	237.067	38.4567	16	14.8167	0.5698
31	13	2	1	2	2	9.8672	218.717	45.1141	13	16.8244	0.759015
32	13	2	2	2	2	12.5608	246.8	50.8947	10	24.68	1.25608
33	13	1	2	2	2	9.0552	184.7	49.0265	9	20.5222	1.00613
34	13	1	1	2	2	9.0104	219.933	40.9688	8	27.4917	1.1263
35	13	2	1	2	2	9.2008	239.433	38.4274	13	18.891	0.707754
36	13	2	2	2	2	7.6104	238.983	31.8449	14	17.0702	0.5436
37	13	2	2	4	2	8.9152	212.767	41.9013	8	26.5958	1.1144
38	13	1	1	4	2	7.2408	180.517	40.1115	9	20.0574	0.804533
39	13	1	2	4	2	9.6152	178.883	53.7512	14	12.7774	0.6868
40	13	1	2	4	2	7.644	208.683	36.6297	11	18.9712	0.694909
41	13	2	1	4	2	8.1256	274.5	29.6015	15	18.3	0.541707
42	13	2	1	4	2	8.2432	171.417	48.0887	15	11.3867	0.549547
43	13	2	2	4	2	7.3808	166.367	44.3647	12	13.8639	0.615067
44	13	1	2	4	2	10.668	181.3	58.8417	8	22.6625	1.3335
45	13	1	1	4	2	9.7888	157.933	61.9806	12	13.1611	0.815733
46	13	2	2	4	2	10.0968	210.083	48.0609	11	19.0909	0.917891
47	13	2	1	4	2	10.528	224.717	46.8501	10	22.9767	1.0528
48	13	1	1	4	2	9.1056	274.367	33.1877	9	32.3241	1.01173
1	14	2	1	1	1	7.6776	120.15	63.9001	11	10.9227	0.697964
2	14	1	2	1	1	7.9408	208.883	38.0155	12	17.4069	0.661733
3	14	1	1	1	1	8.1032	200.583	40.3982	8	25.0729	1.0129
4	14	1	2	1	1	.	.	.	.	.	.
5	14	2	2	1	1	8.316	151.5	54.8911	10	15.1083	0.8316
6	14	1	1	1	1	6.3728	184.083	34.6191	10	18.4083	0.63728
7	14	2	1	1	1	8.68	169.967	51.0688	15	11.3222	0.578667
8	14	2	2	1	1	9.2232	212.567	43.3897	10	21.2567	0.92232
9	14	1	2	1	1	8.4224	135.133	62.3266	7	19.3048	1.2032
10	14	2	2	1	1	7.7448	125.55	61.687	9	13.95	0.860533
11	14	2	1	1	1	8.6464	212.55	40.6794	10	21.255	0.86464
12	14	1	1	1	1	12.3144	213.6	57.6517	19	11.2421	0.648126
13	14	2	2	3	1	8.456	95.6833	88.3748	14	7.3	0.604
14	14	1	2	3	1	7.952	171.717	46.3088	8	21.4646	0.994
15	14	2	1	3	1	9.912	335.3	29.5616	10	33.52	0.9912
16	14	2	2	3	1	5.9696	88.9667	67.0993	11	8.08788	0.542691
17	14	2	1	3	1	11.3568	213	53.3183	25	8.52	0.454272
18	14	1	1	3	1	9.576	244.683	39.1363	15	16.1744	0.6384
19	14	2	1	3	1	11.6592	270.383	43.121	9	30.0426	1.29547
20	14	2	2	3	1	8.6296	214.483	40.2344	12	17.8653	0.719133
21	14	1	2	3	1	7.2968	193.217	37.7649	11	17.5652	0.663345
22	14	1	1	3	1	8.9656	168	53.3667	9	18.6667	0.996178
23	14	1	2	3	1	8.9264	179.633	49.6923	13	13.8179	0.686646
24	14	1	1	3	1	8.5008	247.1	34.4023	8	30.8083	1.0626
25	14	1	2	2	2	8.4392	187.35	45.0451	11	17.0318	0.7672
26	14	1	1	2	2	9.9736	282.917	35.2528	12	24.0278	0.831133
27	14	2	1	2	2	14	261.217	53.5954	11	23.747	1.27273
28	14	1	2	2	2	9.6152	237.083	40.5562	7	33.8048	1.3736
29	14	2	2	2	2	7.9016	162.417	48.6502	9	18.0463	0.877956
30	14	1	1	2	2	7.2632	163.6	44.3961	10	16.36	0.72632
31	14	2	1	2	2	7.0224	161.183	43.5678	13	12.3987	0.540185
32	14	2	2	2	2	9.688	152.667	63.4585	7	21.8095	1.384
33	14	1	2	2	2	12.0736	227.55	53.0591	7	32.5071	1.7248
34	14	1	1	2	2	9.9344	231.933	42.833	8	28.9917	1.2418
35	14	2	1	2	2	10.7296	237.333	45.209	12	19.7778	0.894133
36	14	2	2	2	2	7.8456	226.783	34.5951	9	25.1981	0.871733
37	14	2	2	4	2	10.1192	191.833	52.75	9	21.3148	1.12436
38	14	1	1	4	2	4.4296	136.45	32.4632	8	17.0021	0.5537
39	14	1	2	4	2	7.5656	138.85	54.4876	13	10.6808	0.581969
40	14	1	2	4	2	7.28	198.85	36.6105	9	22.0944	0.808889
41	14	2	1	4	2	7.3808	234.017	31.5396	8	29.2021	0.9226
42	14	2	1	4	2	6.2832	121.667	51.6427	14	8.69048	0.4488
43	14	2	2	4	2	8.8144	198	44.5172	7	28.2857	1.2592
44	14	1	2	4	2	10.9032	165.567	65.8538	6	27.5944	1.8172
45	14	1	1	4	2	9.828	151.4	64.9141	9	16.8222	1.092
46	14	2	2	4	2	8.7752	180.667	48.5712	10	18.0667	0.87752
47	14	2	1	4	2	10.4888	215.017	48.7813	8	26.8771	1.3111
48	14	1	1	4	2	8.0752	215.167	37.53	5	43.0333	1.61504
1	15	2	1	1	1	6.5912	126.933	51.9265	15	8.46222	0.439413
2	15	1	2	1	1	5.8464	137.467	42.5296	8	17.1833	0.7308
3	15	1	1	1	1	7.0728	243.167	29.0862	11	21.9288	0.642982
4	15	1	2	1	1	.	.	.	.	.	.
5	15	2	2	1	1	6.916	146.517	47.2028	14	10.3964	0.494
6	15	1	1	1	1	6.7536	208.15	32.4458	11	19.9	0.613964
7	15	2	1	1	1	6.3224	108.567	58.2352	11	9.8697	0.574764
8	15	2	2	1	1	7.28	193.283	37.6649	16	12.3927	0.455
9	15	1	2	1	1	9.2288	182.617	50.5365	11	16.6015	0.838982
10	15	2	2	1	1	8.0248	196.767	40.7833	11	17.8879	0.729527
11	15	2	1	1	1	8.3552	301.25	27.7351	13	24.1423	0.642708
12	15	1	1	1	1	8.2488	137.333	60.0641	11	12.4848	0.749891
13	15	2	2	3	1	9.8056	137.883	71.1152	9	15.3204	1.08951
14	15	1	2	3	1	11.816	194.633	60.709	8	24.3292	1.477
15	15	2	1	3	1	6.9944	218.8	31.9671	11	19.8909	0.635855
16	15	2	2	3	1	4.3512	75.65	57.5175	12	6.30417	0.3626
17	15	2	1	3	1	9.3968	194.167	48.3955	16	12.1354	0.5873
18	15	1	1	3	1	9.6712	283.75	34.0835	15	18.9167	0.644747
19	15	2	1	3	1	8.288	192.9	42.9653	9	21.4333	0.920889
20	15	2	2	3	1	8.8144	209.733	42.0267	15	13.9822	0.587627
21	15	1	2	3	1	8.7976	225.2	39.0657	13	17.3231	0.676738
22	15	1	1	3	1	8.6352	198.283	43.5498	11	18.0258	0.785018
23	15	1	2	3	1	10.2368	264.967	38.6343	24	11.0403	0.426533
24	15	1	1	3	1	8.6072	261.767	32.8812	14	18.6976	0.6148
25	15	1	2	2	2	10.0912	262.167	38.4915	12	21.8403	0.840933
26	15	1	1	2	2	8.12	208.333	38.976	8	26.0417	1.015
27	15	2	1	2	2	14.812	326.383	45.3822	8	40.7979	1.8515
28	15	1	2	2	2	9.8	263.133	37.2435	8	33.525	1.225
29	15	2	2	2	2	10.808	251.05	43.0512	11	22.8227	0.982545
30	15	1	1	2	2	9.492	206.833	45.892	10	20.6833	0.9492
31	15	2	1	2	2	9.9456	209.617	47.4466	15	13.9744	0.66304
32	15	2	2	2	2	12.6952	220.033	57.6967	8	27.5042	1.5869
33	15	1	2	2	2	10.2424	181.7	56.3698	12	15.1417	0.853533
34	15	1	1	2	2	9.268	256.683	36.1067	9	28.5204	1.02978
35	15	2	1	2	2	9.3688	176.433	53.1011	12	14.7028	0.780733
36	15	2	2	2	2	7.336	194.183	37.7787	8	25.0729	0.917
37	15	2	2	4	2	12.6	280.683	44.8904	8	35.0854	1.575
38	15	1	1	4	2	4.7712	114.983	41.4947	7	16.4262	0.6816
39	15	1	2	4	2	8.0024	161.2	49.6427	18	8.95556	0.444578
40	15	1	2	4	2	7.8904	209.35	37.69	11	19.0318	0.717309
41	15	2	1	4	2	7.3752	236.5	31.1848	11	21.5	0.670473
42	15	2	1	4	2	6.0872	128.5	47.3712	16	8.93021	0.38045
43	15	2	2	4	2	8.6184	163.983	52.5566	10	16.915	0.86184
44	15	1	2	4	2	9.9848	164.45	60.7163	9	18.2722	1.10942
45	15	1	1	4	2	12.7064	174.833	72.6772	13	13.4487	0.977415
46	15	2	2	4	2	11.9896	221.667	54.0884	12	18.4722	0.999133
47	15	2	1	4	2	10.9928	208.183	52.8035	10	20.8183	1.09928
48	15	1	1	4	2	12.5944	353.45	35.6328	9	39.2722	1.39938
1	16	2	1	1	1	9.4864	145.3	65.2884	11	13.2091	0.8624
2	16	1	2	1	1	9.4472	233.867	40.3957	13	17.9897	0.726708
3	16	1	1	1	1	8.1536	227.75	35.8007	15	15.1833	0.543573
4	16	1	2	1	1	.	.	.	.	.	.
5	16	2	2	1	1	8.2488	179.267	46.0141	14	12.8048	0.5892
6	16	1	1	1	1	10.6512	257.233	41.4068	10	25.7233	1.06512
7	16	2	1	1	1	8.232	168.7	48.7967	8	21.0875	1.029
8	16	2	2	1	1	8.82	251.85	35.0208	13	19.3731	0.678462
9	16	1	2	1	1	9.6264	180.367	53.3713	9	20.0407	1.0696
10	16	2	2	1	1	8.2656	173.083	47.755	9	19.2315	0.9184
11	16	2	1	1	1	10.7912	269.667	40.0168	10	27.5267	1.07912
12	16	1	1	1	1	9.3408	155.483	60.0759	11	14.1348	0.849164
13	16	2	2	3	1	10.0072	131.617	76.0329	8	16.4521	1.2509
14	16	1	2	3	1	9.1	207.533	43.8484	6	35.6778	1.51667
15	16	2	1	3	1	9.2736	315.283	29.4135	11	28.6621	0.843055
16	16	2	2	3	1	4.9784	77.5833	64.1684	12	6.46528	0.414867
17	16	2	1	3	1	9.8728	146.917	67.2	14	10.494	0.7052
18	16	1	1	3	1	7.0504	219.9	32.0618	12	18.325	0.587533
19	16	2	1	3	1	9.0832	230.317	39.4379	11	20.9303	0.825745
20	16	2	2	3	1	10.3488	229.3	45.1321	12	19.1083	0.8624
21	16	1	2	3	1	9.6768	215.383	44.9283	10	21.5383	0.96768
22	16	1	1	3	1	8.5624	203.317	42.1136	8	26.4688	1.0703
23	16	1	2	3	1	9.2232	215.917	42.7165	9	23.9907	1.0248
24	16	1	1	3	1	8.5064	210.517	40.4073	9	23.3907	0.945156
25	16	1	2	2	2	8.5176	241.117	35.3256	12	20.0931	0.7098
26	16	1	1	2	2	11.2224	346.1	32.4253	16	21.6313	0.7014
27	16	2	1	2	2	13.6808	327.1	41.8245	9	36.3444	1.52009
28	16	1	2	2	2	7.6328	212.9	35.8516	9	23.6556	0.848089
29	16	2	2	2	2	8.6296	238.55	36.1752	13	18.35	0.663815
30	16	1	1	2	2	5.8912	140	42.08	14	10.6595	0.4208
31	16	2	1	2	2	8.5736	191.867	44.6852	13	14.759	0.659508
32	16	2	2	2	2	10.9928	190.233	57.7859	10	19.0233	1.09928
33	16	1	2	2	2	10.9816	196.183	55.9762	13	15.091	0.844738
34	16	1	1	2	2	8.652	236.233	36.6248	10	23.6233	0.8652
35	16	2	1	2	2	10.3992	290.833	35.7566	15	19.3889	0.69328
36	16	2	2	2	2	10.3432	287.233	36.0097	15	19.1489	0.689547
37	16	2	2	4	2	9.5144	247.95	38.3723	9	27.55	1.05716
38	16	1	1	4	2	6.5128	177.35	36.7229	7	25.3357	0.9304
39	16	1	2	4	2	6.9104	179.933	38.4053	14	12.8524	0.4936
40	16	1	2	4	2	7.7448	226.967	34.1231	13	17.459	0.595754
41	16	2	1	4	2	7.532	289.333	26.0323	14	20.6667	0.538
42	16	2	1	4	2	6.9272	144.367	47.9834	17	8.49216	0.407482
43	16	2	2	4	2	9.38	223.133	42.0376	9	24.7926	1.04222
44	16	1	2	4	2	10.0352	237.433	42.2653	12	19.7764	0.836267
45	16	1	1	4	2	11.0992	214.667	51.7043	12	17.8889	0.924933
46	16	2	2	4	2	8.0192	180.6	44.4031	9	21.0889	0.891022
47	16	2	1	4	2	11.9896	276.25	43.4013	8	34.5312	1.4987
48	16	1	1	4	2	11.6312	324.967	35.792	9	36.0981	1.29236
1	17	2	1	1	1	9.3464	152.717	61.2009	10	15.2717	0.93464
2	17	1	2	1	1	8.3888	191.3	43.8515	9	21.2463	0.932089
3	17	1	1	1	1	7.588	219.617	34.5511	9	27.45	0.843111
4	17	1	2	1	1	.	.	.	.	.	.
5	17	2	2	1	1	8.3104	174.017	47.7563	10	18.46	0.83104
6	17	1	1	1	1	8.0584	235.533	34.2134	9	26.9593	0.895378
7	17	2	1	1	1	7.896	141.75	55.7037	9	15.75	0.877333
8	17	2	2	1	1	10.6792	294.017	36.3218	15	19.6011	0.711947
9	17	1	2	1	1	12.3312	240.283	51.3194	12	20.0236	1.0276
10	17	2	2	1	1	8.8928	182.367	48.7633	10	18.2367	0.88928
11	17	2	1	1	1	9.2792	292.333	31.7418	8	36.4604	1.1599
12	17	1	1	1	1	9.6264	152.983	62.9245	9	16.9981	1.0696
13	17	2	2	3	1	9.8336	151.15	65.0586	9	16.7944	1.09262
14	17	1	2	3	1	8.4616	173.667	48.7232	10	17.3667	0.84616
15	17	2	1	3	1	8.0584	246.083	32.7466	7	35.1548	1.1512
16	17	2	2	3	1	3.7016	67.6333	54.7304	12	5.63611	0.308467
17	17	2	1	3	1	9.7552	169.917	57.4117	11	15.447	0.886836
18	17	1	1	3	1	10.5336	302.1	34.8679	9	33.5667	1.1704
19	17	2	1	3	1	10.2816	275.3	37.3469	10	27.53	1.02816
20	17	2	2	3	1	7.3864	170.767	43.2543	9	18.9741	0.820711
21	17	1	2	3	1	8.288	186.783	44.3723	7	26.6833	1.184
22	17	1	1	3	1	9.1056	210.817	43.192	7	30.1167	1.3008
23	17	1	2	3	1	9.4248	209.917	44.8978	12	17.4931	0.7854
24	17	1	1	3	1	8.5568	284.1	30.119	10	28.41	0.85568
25	17	1	2	2	2	9.5984	268.767	35.7128	14	19.1976	0.6856
26	17	1	1	2	2	10.9928	273.017	40.2642	10	27.3017	1.09928
27	17	2	1	2	2	13.972	281.983	49.549	10	28.1983	1.3972
28	17	1	2	2	2	9.0104	249.567	36.1042	8	31.1958	1.1263
29	17	2	2	2	2	8.2712	234.017	35.3445	15	15.6011	0.551413
30	17	1	1	2	2	9.1112	254.133	35.852	15	16.7356	0.607413
31	17	2	1	2	2	8.6856	160.967	53.959	15	10.7311	0.57904
32	17	2	2	2	2	11.6312	240.867	48.289	10	24.0867	1.16312
33	17	1	2	2	2	10.8752	219.417	49.5641	11	19.947	0.988655
34	17	1	1	2	2	9.2288	214.483	43.0281	7	31.4238	1.3184
35	17	2	1	2	2	10.9592	258.95	42.3217	11	23.5409	0.996291
36	17	2	2	2	2	7.0896	208.283	34.0382	5	41.6567	1.41792
37	17	2	2	4	2	10.1696	219.767	46.2745	6	36.6278	1.69493
38	17	1	1	4	2	5.4264	157.733	34.4024	9	17.5259	0.602933
39	17	1	2	4	2	7.2968	174.2	41.8875	13	13.4	0.561292
40	17	1	2	4	2	8.0024	228	35.0982	11	20.7273	0.727491
41	17	2	1	4	2	8.4112	252.517	33.3095	16	16.524	0.5257
42	17	2	1	4	2	6.7312	152.567	44.1197	16	9.53542	0.4207
43	17	2	2	4	2	9.8168	218.55	44.9179	8	27.3188	1.2271
44	17	1	2	4	2	11.5752	208.967	55.3926	8	26.1208	1.4469
45	17	1	1	4	2	10.7856	194.017	55.5911	11	17.6379	0.980509
46	17	2	2	4	2	7.6328	189.133	40.3567	10	18.9133	0.76328
47	17	2	1	4	2	10.9648	251.667	43.5687	9	27.65	1.21831
48	17	1	1	4	2	8.6128	240	35.8867	6	40	1.43547
1	18	2	1	1	1	7.308	127	57.5433	9	14.1111	0.812
2	18	1	2	1	1	9.1672	285.917	32.0625	10	28.24	0.91672
3	18	1	1	1	1	8.484	227.3	37.3251	11	20.6636	0.771273
4	18	1	2	1	1	.	.	.	.	.	.
5	18	2	2	1	1	9.5144	196.733	48.3619	12	16.3944	0.792867
6	18	1	1	1	1	11.368	372.067	30.5537	13	28.4077	0.874462
7	18	2	1	1	1	10.1304	171.183	59.1787	6	28.5306	1.6884
8	18	2	2	1	1	9.9568	273.1	36.4584	8	36.4937	1.2446
9	18	1	2	1	1	10.4328	214.4	48.6604	8	26.8	1.3041
10	18	2	2	1	1	9.1504	142.233	64.3337	6	23.7056	1.52507
11	18	2	1	1	1	10.696	307.117	34.8272	10	31.4583	1.0696
12	18	1	1	1	1	9.996	179.417	55.7139	8	22.4271	1.2495
13	18	2	2	3	1	9.3464	141.733	65.9436	8	17.7167	1.1683
14	18	1	2	3	1	9.0552	187.283	48.3503	9	20.8093	1.00613
15	18	2	1	3	1	8.7248	266.1	32.7877	7	38.0143	1.2464
16	18	2	2	3	1	3.8808	73.1	53.0889	14	5.22143	0.2772
17	18	2	1	3	1	10.3096	186.467	55.2892	12	15.5389	0.859133
18	18	1	1	3	1	10.2144	283.317	36.0529	10	28.5133	1.02144
19	18	2	1	3	1	9.6208	268.817	35.7894	9	29.513	1.06898
20	18	2	2	3	1	9.6712	182.317	53.0462	9	20.2574	1.07458
21	18	1	2	3	1	9.1392	217.433	42.0322	12	18.1194	0.7616
22	18	1	1	3	1	8.7472	176.633	49.5218	10	17.6633	0.87472
23	18	1	2	3	1	9.6432	216.167	44.61	10	21.6167	0.96432
24	18	1	1	3	1	9.5424	305.267	31.2592	11	27.7515	0.867491
25	18	1	2	2	2	8.1424	223.8	36.3825	10	22.38	0.81424
26	18	1	1	2	2	7.56	236.4	31.9797	9	27.9944	0.84
27	18	2	1	2	2	12.4208	299.667	41.4487	9	33.2963	1.38009
28	18	1	2	2	2	8.0024	214.7	37.2725	7	30.5738	1.1432
29	18	2	2	2	2	9.9008	241.683	40.966	8	30.2104	1.2376
30	18	1	1	2	2	8.0024	215.55	37.1255	8	26.9438	1.0003
31	18	2	1	2	2	10.4104	220.9	47.1272	10	22.09	1.04104
32	18	2	2	2	2	11.284	214.033	52.7208	9	23.7815	1.25378
33	18	1	2	2	2	11.5808	221.683	52.2403	7	31.669	1.6544
34	18	1	1	2	2	7.3528	187.867	39.1384	8	23.4833	0.9191
35	18	2	1	2	2	8.4056	178.483	47.0946	10	18.6333	0.84056
36	18	2	2	2	2	11.172	256.967	43.4765	9	28.5519	1.24133
37	18	2	2	4	2	10.8024	218.633	49.4088	13	16.8179	0.830954
38	18	1	1	4	2	8.3944	227.017	36.977	9	25.2241	0.932711
39	18	1	2	4	2	7.2464	160.3	45.2052	12	13.3583	0.603867
40	18	1	2	4	2	9.2736	253.75	36.5462	12	21.1458	0.7728
41	18	2	1	4	2	7.5768	238.05	31.8286	12	19.8375	0.6314
42	18	2	1	4	2	5.796	170.433	34.0074	15	11.3622	0.3864
43	18	2	2	4	2	8.0976	181.767	44.5494	13	13.9756	0.622892
44	18	1	2	4	2	10.6904	196.3	54.4595	8	25.2083	1.3363
45	18	1	1	4	2	11.0936	223.883	49.5508	14	15.9917	0.7924
46	18	2	2	4	2	4.5696	121.8	37.5172	7	17.4	0.6528
47	18	2	1	4	2	11.4576	279.117	41.0495	10	28.465	1.14576
48	18	1	1	4	2	12.2192	392.45	31.1357	10	39.245	1.22192
1	19	2	1	1	1	8.1536	149.267	54.6244	10	14.9267	0.81536
2	19	1	2	1	1	7.7672	222.767	34.867	11	20.2288	0.706109
3	19	1	1	1	1	10.0072	331.467	30.1907	14	23.6762	0.7148
4	19	1	2	1	1	.	.	.	.	.	.
5	19	2	2	1	1	8.1648	155.733	52.4281	13	11.9795	0.628062
6	19	1	1	1	1	9.1448	242.667	37.6846	16	15.1667	0.57155
7	19	2	1	1	1	9.5704	188.033	50.8974	8	23.5042	1.1963
8	19	2	2	1	1	9.5256	283.317	33.6217	12	23.6028	0.7938
9	19	1	2	1	1	9.352	157.683	59.3087	9	17.5204	1.03911
10	19	2	2	1	1	9.9736	185.583	53.7419	9	20.6204	1.10818
11	19	2	1	1	1	10.4944	264.983	39.604	6	44.1639	1.74907
12	19	1	1	1	1	11.4688	202.383	56.6687	11	18.3985	1.04262
13	19	2	2	3	1	8.6464	139.4	62.0258	9	15.4889	0.960711
14	19	1	2	3	1	11.5696	242.25	47.7589	10	24.225	1.15696
15	19	2	1	3	1	10.696	283.1	37.7817	9	31.387	1.18844
16	19	2	2	3	1	3.78	80.45	46.9857	9	8.93889	0.42
17	19	2	1	3	1	6.8096	157.683	43.1853	11	14.3348	0.619055
18	19	1	1	3	1	9.4136	266	35.3895	11	24.1818	0.855782
19	19	2	1	3	1	6.0032	170.933	35.1201	8	21.3667	0.7504
20	19	2	2	3	1	9.156	222.117	41.2216	11	20.1924	0.832364
21	19	1	2	3	1	9.184	215.633	42.5908	10	21.5633	0.9184
22	19	1	1	3	1	8.1256	187.883	43.2481	11	17.0803	0.738691
23	19	1	2	3	1	10.1584	242.6	41.873	11	22.0545	0.923491
24	19	1	1	3	1	10.3936	254.917	40.7725	13	20.2038	0.799508
25	19	1	2	2	2	9.408	315.267	29.8414	9	35.013	1.04533
26	19	1	1	2	2	10.2536	278.5	36.8172	10	27.85	1.02536
27	19	2	1	2	2	11.0992	271.767	40.8409	10	27.1583	1.10992
28	19	1	2	2	2	8.0584	217.633	37.0274	9	24.1815	0.895378
29	19	2	2	2	2	8.6408	244.233	35.3793	15	16.2822	0.576053
30	19	1	1	2	2	9.5368	252.117	37.8269	10	25.2117	0.95368
31	19	2	1	2	2	8.932	203.15	43.9675	11	18.4682	0.812
32	19	2	2	2	2	8.9936	183.933	48.896	8	22.9917	1.1242
33	19	1	2	2	2	10.7408	240.417	44.6758	9	26.713	1.19342
34	19	1	1	2	2	9.2792	256.533	36.1715	9	28.5037	1.03102
35	19	2	1	2	2	10.3936	276.65	37.5695	12	23.0542	0.866133
36	19	2	2	2	2	10.892	281.9	38.6378	13	21.6474	0.837846
37	19	2	2	4	2	10.7632	244.283	44.0603	12	20.35	0.896933
38	19	1	1	4	2	7.6384	236.417	32.3091	12	19.6944	0.636533
39	19	1	2	4	2	6.8488	149.417	45.8369	11	13.5833	0.622618
40	19	1	2	4	2	8.3328	271.433	30.6993	13	20.8423	0.640985
41	19	2	1	4	2	7.7672	250.133	31.0522	12	20.8444	0.647267
42	19	2	1	4	2	8.5064	231.25	36.7844	15	15.13	0.567093
43	19	2	2	4	2	9.9848	270.85	36.8647	12	22.5708	0.832067
44	19	1	2	4	2	10.92	221.9	49.2114	8	27.7375	1.365
45	19	1	1	4	2	8.1872	139.817	58.5567	11	12.7106	0.744291
46	19	2	2	4	2	7.392	216.783	34.0986	11	19.7076	0.672
47	19	2	1	4	2	11.2728	218.55	51.58	11	19.8682	1.0248
48	19	1	1	4	2	10.8136	289.783	37.3162	10	28.9783	1.08136
1	20	2	1	1	1	9.1616	131.667	69.5818	11	11.9697	0.832873
2	20	1	2	1	1	8.652	261.633	33.0692	16	16.3521	0.54075
3	20	1	1	1	1	8.4056	239.817	35.0501	11	21.8015	0.764145
4	20	1	2	1	1	.	.	.	.	.	.
5	20	2	2	1	1	10.7072	191.067	56.0391	17	11.2392	0.629835
6	20	1	1	1	1	11.2224	294.617	38.0915	13	22.6628	0.863262
7	20	2	1	1	1	9.072	175.733	51.6237	8	21.9667	1.134
8	20	2	2	1	1	11.592	313.2	37.0115	13	24.0923	0.891692
9	20	1	2	1	1	13.4288	219.05	61.3047	12	18.2542	1.11907
10	20	2	2	1	1	9.9456	189.933	52.3636	9	21.0648	1.10507
11	20	2	1	1	1	8.2992	249.017	33.3279	10	25.4683	0.82992
12	20	1	1	1	1	10.1976	137.333	74.2544	9	15.2593	1.13307
13	20	2	2	3	1	8.2936	132.967	62.3735	8	16.6208	1.0367
14	20	1	2	3	1	8.9824	195.183	46.0203	7	27.8833	1.2832
15	20	2	1	3	1	10.612	262.417	40.4395	10	26.2417	1.0612
16	20	2	2	3	1	2.3072	64.3833	35.8354	5	12.8767	0.46144
17	20	2	1	3	1	9.0328	156.3	57.7914	12	13.025	0.752733
18	20	1	1	3	1	10.0464	235.033	42.7446	10	23.5033	1.00464
19	20	2	1	3	1	9.016	234.9	38.3823	9	26.1	1.00178
20	20	2	2	3	1	9.9344	198.933	49.9383	11	18.0848	0.903127
21	20	1	2	3	1	6.9272	171.283	40.4429	10	17.1283	0.69272
22	20	1	1	3	1	7.7616	152.167	51.0072	10	15.2167	0.77616
23	20	1	2	3	1	10.5616	227.9	46.3431	11	20.7182	0.960145
24	20	1	1	3	1	9.5256	240.533	39.602	13	18.5026	0.732738
25	20	1	2	2	2	8.1312	294.217	27.6368	10	30.525	0.81312
26	20	1	1	2	2	11.1776	302.75	36.9202	10	32.2617	1.11776
27	20	2	1	2	2	13.496	333.317	40.49	7	47.6167	1.928
28	20	1	2	2	2	9.5704	269.3	35.5381	9	29.9222	1.06338
29	20	2	2	2	2	8.372	209.117	40.0351	11	18.7515	0.761091
30	20	1	1	2	2	7.2688	219.683	33.0876	9	24.4093	0.807644
31	20	2	1	2	2	9.296	214.9	43.2573	15	14.3267	0.619733
32	20	2	2	2	2	12.0624	245.817	49.0707	10	24.5817	1.20624
33	20	1	2	2	2	10.8136	244.45	44.2364	9	27.1611	1.20151
34	20	1	1	2	2	7.5768	250	30.3072	6	42.6667	1.2628
35	20	2	1	2	2	7.1064	151.217	46.9948	9	16.8019	0.7896
36	20	2	2	2	2	8.6408	240.683	35.9011	10	25.6533	0.86408
37	20	2	2	4	2	9.5928	223.417	42.9368	9	24.4407	1.06587
38	20	1	1	4	2	7.98	243.033	32.835	12	19.8875	0.665
39	20	1	2	4	2	7.9408	198.9	39.9236	14	14.2071	0.5672
40	20	1	2	4	2	7.4032	197.5	37.4846	14	14.1071	0.5288
41	20	2	1	4	2	9.0104	279.25	32.2664	17	16.4265	0.530024
42	20	2	1	4	2	6.2496	158.183	39.5086	17	9.3049	0.367624
43	20	2	2	4	2	7.4704	168.083	44.4446	11	15.0258	0.679127
44	20	1	2	4	2	9.7384	174.667	55.7542	9	19.4074	1.08204
45	20	1	1	4	2	10.7408	166.683	64.4384	16	10.4177	0.6713
46	20	2	2	4	2	8.4336	246.433	34.2226	12	20.5361	0.7028
47	20	2	1	4	2	12.3928	276.6	44.804	11	25.6576	1.12662
48	20	1	1	4	2	11.9056	310.467	38.3474	9	34.4963	1.32284
1	21	2	1	1	1	6.72	103.817	64.7295	7	14.831	0.96
2	21	1	2	1	1	9.408	220.483	42.6699	9	25.113	1.04533
3	21	1	1	1	1	8.6408	221.067	39.0869	11	20.0894	0.785527
4	21	1	2	1	1	.	.	.	.	.	.
5	21	2	2	1	1	7.6776	138.983	55.2412	12	11.5819	0.6398
6	21	1	1	1	1	10.9816	264.55	41.5105	10	26.455	1.09816
7	21	2	1	1	1	9.5984	191.317	50.1702	11	17.3924	0.872582
8	21	2	2	1	1	9.6656	215.167	44.9215	10	21.5167	0.96656
9	21	1	2	1	1	11.5192	163.317	70.5329	12	13.5194	0.959933
10	21	2	2	1	1	10.1808	173.6	58.6452	10	17.9667	1.01808
11	21	2	1	1	1	10.0744	214.75	46.9122	10	21.4033	1.00744
12	21	1	1	1	1	11.1552	184.133	60.5822	8	23.0167	1.3944
13	21	2	2	3	1	8.2096	131.567	62.3988	9	14.463	0.912178
14	21	1	2	3	1	10.0128	198.85	50.3535	8	25.8375	1.2516
15	21	2	1	3	1	10.528	212.417	49.563	8	26.5521	1.316
16	21	2	2	3	1	2.4696	45.9667	53.7259	8	5.74583	0.3087
17	21	2	1	3	1	9.3464	174.933	53.4284	9	19.437	1.03849
18	21	1	1	3	1	10.3152	234.95	43.9038	10	24.6567	1.03152
19	21	2	1	3	1	8.8256	229.55	38.4474	9	25.5056	0.980622
20	21	2	2	3	1	9.3128	160.333	58.084	9	18.8648	1.03476
21	21	1	2	3	1	6.5688	130.617	50.2907	12	10.8847	0.5474
22	21	1	1	3	1	7.2688	138.983	52.2998	11	12.6348	0.6608
23	21	1	2	3	1	10.8696	229.65	47.3312	13	17.6654	0.836123
24	21	1	1	3	1	8.7752	176.983	49.5821	10	17.6983	0.87752
25	21	1	2	2	2	8.848	251.117	35.2346	10	25.1117	0.8848
26	21	1	1	2	2	9.604	199.833	48.0601	10	19.9833	0.9604
27	21	2	1	2	2	11.8552	297.683	39.8249	7	42.5262	1.6936
28	21	1	2	2	2	9.0832	202.35	44.8886	10	20.235	0.90832
29	21	2	2	2	2	9.4304	239.6	39.3589	10	23.96	0.94304
30	21	1	1	2	2	9.3016	235.833	39.4414	9	26.2037	1.03351
31	21	2	1	2	2	9.2792	177.867	52.1694	9	19.7537	1.03102
32	21	2	2	2	2	10.6456	187.717	56.711	7	26.8167	1.5208
33	21	1	2	2	2	10.3376	196.167	52.698	10	20.5367	1.03376
34	21	1	1	2	2	6.2048	190.6	32.554	7	27.2286	0.8864
35	21	2	1	2	2	9.4864	219.567	43.2051	14	15.6833	0.6776
36	21	2	2	2	2	7.7224	229.05	33.7149	7	32.7095	1.1032
37	21	2	2	4	2	9.94	200.083	49.6793	9	22.2315	1.10444
38	21	1	1	4	2	6.4288	177.9	36.1372	13	13.6846	0.494523
39	21	1	2	4	2	7.8176	180.6	43.2868	12	15.05	0.651467
40	21	1	2	4	2	6.4736	212.833	30.4163	11	19.8909	0.588509
41	21	2	1	4	2	7.6048	245.383	30.9915	13	18.8756	0.584985
42	21	2	1	4	2	8.4616	207.667	40.7461	12	17.3056	0.705133
43	21	2	2	4	2	9.6712	249.817	38.7132	10	24.9733	0.96712
44	21	1	2	4	2	12.656	211.333	59.8864	11	19.2045	1.15055
45	21	1	1	4	2	9.072	188.6	48.1018	10	18.86	0.9072
46	21	2	2	4	2	7.0392	171.3	41.0928	10	17.13	0.70392
47	21	2	1	4	2	10.696	228.833	46.7414	9	25.4259	1.18844
48	21	1	1	4	2	9.7328	232.35	41.8885	9	25.8167	1.08142
1	22	2	1	1	1	8.3944	127.8	65.6839	8	15.9646	1.0493
2	22	1	2	1	1	7.5768	205.15	36.933	9	23.3352	0.841867
3	22	1	1	1	1	8.092	209.05	38.7084	12	17.4208	0.674333
4	22	1	2	1	1	.	.	.	.	.	.
5	22	2	2	1	1	7.1568	197.25	36.2829	16	12.7854	0.4473
6	22	1	1	1	1	10.8864	267.033	40.7679	15	17.8022	0.72576
7	22	2	1	1	1	10.4104	190.1	54.7628	9	21.1222	1.15671
8	22	2	2	1	1	9.3184	224.8	41.452	8	28.1	1.1648
9	22	1	2	1	1	10.5168	190.283	55.2692	9	21.9278	1.16853
10	22	2	2	1	1	9.5816	170.317	56.2576	8	21.2896	1.1977
11	22	2	1	1	1	9.7496	216.333	45.0675	7	30.9048	1.3928
12	22	1	1	1	1	12.0904	212.183	56.9809	9	23.5759	1.34338
13	22	2	2	3	1	6.4568	102.017	63.2916	10	10.18	0.64568
14	22	1	2	3	1	9.2064	179.4	51.3177	9	19.9333	1.02293
15	22	2	1	3	1	9.4976	229.617	41.3629	11	20.8742	0.863418
16	22	2	2	3	1	2.7832	38.6667	71.9793	8	4.83333	0.3479
17	22	2	1	3	1	8.7024	142.967	60.8701	11	12.997	0.791127
18	22	1	1	3	1	7.8344	204.083	38.3882	15	13.6	0.522293
19	22	2	1	3	1	3.0632	83.3167	36.7658	8	10.4146	0.3829
20	22	2	2	3	1	8.5232	158.783	53.6782	9	17.6426	0.947022
21	22	1	2	3	1	8.0752	147.85	54.6175	14	10.5607	0.5768
22	22	1	1	3	1	9.6824	180.867	53.5334	11	16.4424	0.880218
23	22	1	2	3	1	9.9568	184.45	53.981	12	15.3444	0.829733
24	22	1	1	3	1	8.4	229.217	36.6465	10	22.9217	0.84
25	22	1	2	2	2	1.1424	50.4333	22.6517	5	10.0867	0.22848
26	22	1	1	2	2	3.108	106.483	29.1877	8	13.3104	0.3885
27	22	2	1	2	2	2.0216	89.8167	22.5081	4	22.4542	0.5054
28	22	1	2	2	2	2.5592	128.65	19.8927	6	21.4417	0.426533
29	22	2	2	2	2	0.6384	23.1333	27.5965	3	7.71111	0.2128
30	22	1	1	2	2	1.5008	64.0667	23.4256	3	21.3556	0.500267
31	22	2	1	2	2	3.0464	105.833	28.7849	6	17.6389	0.507733
32	22	2	2	2	2	1.8872	43.2667	43.6179	3	14.4222	0.629067
33	22	1	2	2	2	2.604	75.1167	34.6661	4	18.7792	0.651
34	22	1	1	2	2	2.912	90.6833	32.1117	4	22.6708	0.728
35	22	2	1	2	2	2.3408	93.4167	25.0576	5	18.6833	0.46816
36	22	2	2	2	2	1.288	59.2833	21.7262	4	14.8208	0.322
37	22	2	2	4	2	10.1472	270.983	37.4458	13	21.3679	0.780554
38	22	1	1	4	2	8.7864	174.783	50.2702	16	10.924	0.54915
39	22	1	2	4	2	8.4168	185.6	45.3491	11	16.8727	0.765164
40	22	1	2	4	2	7.7448	194.3	39.86	16	12.1438	0.48405
41	22	2	1	4	2	10.2928	255	40.3639	17	15	0.605459
42	22	2	1	4	2	4.3288	123.633	35.0132	10	12.3633	0.43288
43	22	2	2	4	2	10.192	329.333	30.9474	15	21.9556	0.679467
44	22	1	2	4	2	9.3912	223.433	42.0313	12	19.3292	0.7826
45	22	1	1	4	2	11.2504	198.15	56.7772	19	10.4289	0.592126
46	22	2	2	4	2	7.9968	220.033	36.3436	9	24.4037	0.888533
47	22	2	1	4	2	12.936	289.417	44.6968	11	26.3106	1.176
48	22	1	1	4	2	12.0344	352.483	34.1418	12	29.3736	1.00287
1	23	2	1	1	1	8.0024	128.25	62.3969	10	12.825	0.80024
2	23	1	2	1	1	9.8168	277.083	35.4291	11	25.1894	0.892436
3	23	1	1	1	1	8.0472	207.2	38.8378	16	12.95	0.50295
4	23	1	2	1	1	.	.	.	.	.	.
5	23	2	2	1	1	9.688	232.783	41.6181	17	13.6931	0.569882
6	23	1	1	1	1	10.1192	253.983	39.842	17	14.9402	0.595247
7	23	2	1	1	1	9.6824	216.033	44.819	10	21.6033	0.96824
8	23	2	2	1	1	9.2176	349.917	26.3423	20	17.4958	0.46088
9	23	1	2	1	1	10.4048	164.45	63.2703	10	16.445	1.04048
10	23	2	2	1	1	8.848	163.05	54.2656	13	12.5423	0.680615
11	23	2	1	1	1	9.5872	247.9	38.6737	11	22.5364	0.871564
12	23	1	1	1	1	10.3544	189.917	54.5208	12	15.8264	0.862867
13	23	2	2	3	1	6.6136	115.283	57.3682	10	11.5283	0.66136
14	23	1	2	3	1	9.4808	181.8	52.1496	11	16.5273	0.861891
15	23	2	1	3	1	10.1528	233.483	43.484	9	25.9426	1.12809
16	23	2	2	3	1	2.5368	53.6333	47.2989	7	7.6619	0.3624
17	23	2	1	3	1	9.1504	162.733	56.2294	11	14.7939	0.831855
18	23	1	1	3	1	9.2288	306.167	30.1431	16	20.2229	0.5768
19	23	2	1	3	1	1.3384	81.3167	16.4591	7	11.6167	0.1912
20	23	2	2	3	1	8.4952	149.85	56.6914	14	10.6976	0.6068
21	23	1	2	3	1	8.2936	164.083	50.545	14	11.7202	0.5924
22	23	1	1	3	1	9.5872	192.717	49.7476	9	21.413	1.06524
23	23	1	2	3	1	9.4248	189.05	49.8535	15	12.6033	0.62832
24	23	1	1	3	1	10.052	309.3	32.4992	15	20.62	0.670133
25	23	1	2	2	2	.	.	.	.	.	.
26	23	1	1	2	2	0.0056	0.5	11.2	2	0.25	0.0028
27	23	2	1	2	2	0.1512	19.5	7.75385	2	9.75	0.0756
28	23	1	2	2	2	0	0.533333	0	1	4263.67	0
29	23	2	2	2	2	.	.	.	.	.	.
30	23	1	1	2	2	0.1008	3.65	27.6164	1	3.65	0.1008
31	23	2	1	2	2	0.476	44.3333	10.7368	5	8.86667	0.0952
32	23	2	2	2	2	.	.	.	.	.	.
33	23	1	2	2	2	0.1736	10.6167	16.3516	2	5.30833	0.0868
34	23	1	1	2	2	0.1848	15.0667	12.2655	3	5.02222	0.0616
35	23	2	1	2	2	0.2464	22.6	10.9027	2	11.3	0.1232
36	23	2	2	2	2	.	.	.	.	.	.
37	23	2	2	4	2	10.808	207.2	52.1622	11	18.8364	0.982545
38	23	1	1	4	2	5.32	192.933	27.5743	13	14.8141	0.409231
39	23	1	2	4	2	8.1928	171.717	47.7112	9	19.0796	0.910311
40	23	1	2	4	2	7.9576	220.433	36.0998	15	14.6956	0.530507
41	23	2	1	4	2	9.016	265.25	33.9906	16	16.5781	0.5635
42	23	2	1	4	2	5.2248	144.55	36.1453	10	14.455	0.52248
43	23	2	2	4	2	9.6376	253.533	38.0131	13	19.5026	0.741354
44	23	1	2	4	2	11.5416	207.317	55.6714	12	17.2764	0.9618
45	23	1	1	4	2	10.0352	178.15	56.3301	15	11.8767	0.669013
46	23	2	2	4	2	8.0864	214.45	37.7076	13	16.4962	0.622031
47	23	2	1	4	2	11.0936	208.283	53.2621	9	23.1426	1.23262
48	23	1	1	4	2	11.3344	303.033	37.4031	9	33.6704	1.25938
1	24	2	1	1	1	7.0504	138.65	50.8503	12	11.3361	0.587533
2	24	1	2	1	1	8.8536	224.167	39.4956	12	18.4333	0.7378
3	24	1	1	1	1	8.0416	242.8	33.1203	14	17.3429	0.5744
4	24	1	2	1	1	.	.	.	.	.	.
5	24	2	2	1	1	6.0536	121.7	49.742	13	9.36154	0.465662
6	24	1	1	1	1	10.6568	311.183	34.2461	12	25.9319	0.888067
7	24	2	1	1	1	9.0216	196.667	45.8725	9	21.55	1.0024
8	24	2	2	1	1	12.0456	376.25	32.0149	17	22.1324	0.708565
9	24	1	2	1	1	8.3888	137.4	61.0539	9	15.2667	0.932089
10	24	2	2	1	1	9.8056	211.75	46.3074	11	19.25	0.891418
11	24	2	1	1	1	10.9816	260.817	42.1047	10	26.0817	1.09816
12	24	1	1	1	1	11.3736	198.267	57.3652	10	19.8267	1.13736
13	24	2	2	3	1	10.22	155.183	65.8576	8	19.3979	1.2775
14	24	1	2	3	1	8.1256	195.2	41.627	9	21.6889	0.902844
15	24	2	1	3	1	8.6856	251.983	34.4689	9	27.9981	0.965067
16	24	2	2	3	1	2.7104	49.8333	54.3893	9	5.53704	0.301156
17	24	2	1	3	1	9.1784	190.9	48.0796	9	21.2111	1.01982
18	24	1	1	3	1	8.3944	238.917	35.1353	10	23.8917	0.83944
19	24	2	1	3	1	5.8408	233.75	24.9874	9	25.5556	0.648978
20	24	2	2	3	1	8.036	161.183	49.8563	14	11.3107	0.574
21	24	1	2	3	1	8.624	186.617	46.2124	12	15.5514	0.718667
22	24	1	1	3	1	7.8512	160.933	48.7854	9	17.537	0.872356
23	24	1	2	3	1	11.312	261.617	43.2388	11	24.297	1.02836
24	24	1	1	3	1	9.576	245.2	39.0538	12	20.6542	0.798
25	24	1	2	2	2	.	.	.	.	.	.
26	24	1	1	2	2	.	.	.	.	.	.
27	24	2	1	2	2	.	.	.	.	.	.
28	24	1	2	2	2	.	.	.	.	.	.
29	24	2	2	2	2	.	.	.	.	.	.
30	24	1	1	2	2	.	.	.	.	.	.
31	24	2	1	2	2	0.028	13.7667	2.0339	3	4.58889	0.00933333
32	24	2	2	2	2	.	.	.	.	.	.
33	24	1	2	2	2	.	.	.	.	.	.
34	24	1	1	2	2	0.0056	1.93333	2.89655	2	0.966667	0.0028
35	24	2	1	2	2	.	.	.	.	.	.
36	24	2	2	2	2	.	.	.	.	.	.
37	24	2	2	4	2	8.7696	176.667	49.6392	10	17.6667	0.87696
38	24	1	1	4	2	7.8904	218.383	36.131	11	19.853	0.717309
39	24	1	2	4	2	7.9464	133.367	59.5831	11	12.1242	0.7224
40	24	1	2	4	2	8.1984	232.883	35.2039	12	19.4069	0.6832
41	24	2	1	4	2	8.0248	187.533	42.7913	13	14.8192	0.617292
42	24	2	1	4	2	7.7056	165.35	46.6018	9	18.2907	0.856178
43	24	2	2	4	2	8.9264	196.817	45.3539	9	21.8685	0.991822
44	24	1	2	4	2	8.4616	157.767	53.6336	8	19.7208	1.0577
45	24	1	1	4	2	11.2392	147.683	76.1034	12	12.2958	0.9366
46	24	2	2	4	2	9.1672	195.2	46.9631	11	17.7455	0.833382
47	24	2	1	4	2	9.8504	199.75	49.3136	12	16.6458	0.820867
48	24	1	1	4	2	10.0856	210.233	47.9734	9	23.3593	1.12062
1	25	2	1	1	1	8.1088	130.133	62.3115	11	11.8303	0.737164
2	25	1	2	1	1	7.7392	187.183	41.3456	9	21.5556	0.859911
3	25	1	1	1	1	6.7312	192.1	35.0401	10	19.21	0.67312
4	25	1	2	1	1	.	.	.	.	.	.
5	25	2	2	1	1	7.9408	151.4	52.4491	12	12.6056	0.661733
6	25	1	1	1	1	10.0912	294.4	34.2772	9	32.7111	1.12124
7	25	2	1	1	1	10.0296	197.75	50.7186	8	24.7188	1.2537
8	25	2	2	1	1	10.3096	301.067	34.2436	10	30.1067	1.03096
9	25	1	2	1	1	11.1888	168.333	66.4681	9	18.7037	1.2432
10	25	2	2	1	1	7.6328	164.817	46.3109	9	18.313	0.848089
11	25	2	1	1	1	8.5512	179.783	47.5639	11	16.3439	0.777382
12	25	1	1	1	1	11.0432	189.583	58.2498	9	21.0648	1.22702
13	25	2	2	3	1	7.8736	108.883	72.3123	9	12.0981	0.874844
14	25	1	2	3	1	9.1616	201.017	45.5763	11	18.2742	0.832873
15	25	2	1	3	1	10.0128	268.383	37.3078	7	38.3405	1.4304
16	25	2	2	3	1	4.3792	78.3	55.9285	12	6.525	0.364933
17	25	2	1	3	1	9.8504	194.317	50.6925	11	17.4909	0.895491
18	25	1	1	3	1	8.7864	233.15	37.6856	9	25.7074	0.976267
19	25	2	1	3	1	8.4336	309.017	27.2917	9	34.2037	0.937067
20	25	2	2	3	1	8.6744	162.983	53.2226	11	14.8167	0.788582
21	25	1	2	3	1	8.1256	192.4	42.2328	8	24.05	1.0157
22	25	1	1	3	1	8.2432	199.633	41.2917	11	18.1409	0.749382
23	25	1	2	3	1	9.3016	242.95	38.2861	11	21.7197	0.8456
24	25	1	1	3	1	10.948	294.683	37.1517	10	29.4683	1.0948
25	25	1	2	2	2	0	0.0333333	0	1	1068.18	0
26	25	1	1	2	2	.	.	.	.	.	.
27	25	2	1	2	2	0.028	14.0667	1.99052	2	7.03333	0.014
28	25	1	2	2	2	.	.	.	.	.	.
29	25	2	2	2	2	.	.	.	.	.	.
30	25	1	1	2	2	0.0112	3.76667	2.97345	1	3.76667	0.0112
31	25	2	1	2	2	.	.	.	.	.	.
32	25	2	2	2	2	.	.	.	.	.	.
33	25	1	2	2	2	.	.	.	.	.	.
34	25	1	1	2	2	0.0504	11.9333	4.22346	3	3.97778	0.0168
35	25	2	1	2	2	.	.	.	.	.	.
36	25	2	2	2	2	.	.	.	.	.	.
37	25	2	2	4	2	9.3464	195.65	47.771	11	17.7864	0.849673
38	25	1	1	4	2	6.3168	240.783	26.2344	13	18.5218	0.485908
39	25	1	2	4	2	7.3584	129.467	56.8363	9	14.3852	0.8176
40	25	1	2	4	2	7.8792	245.633	32.0771	13	18.8949	0.606092
41	25	2	1	4	2	6.7984	212.933	31.9274	15	14.1956	0.453227
42	25	2	1	4	2	5.4656	138.533	39.4533	20	6.92667	0.27328
43	25	2	2	4	2	7.5936	157.533	48.2031	7	22.5048	1.0848
44	25	1	2	4	2	9.7888	185.25	52.841	10	18.525	0.97888
45	25	1	1	4	2	10.36	155.117	66.7884	17	9.12451	0.609412
46	25	2	2	4	2	8.8144	180.05	48.9553	12	15.0042	0.734533
47	25	2	1	4	2	11.3904	228.183	49.9178	10	22.8183	1.13904
48	25	1	1	4	2	10.7688	311.067	34.6189	12	26.5694	0.8974
1	26	2	1	1	1	7.84	128.967	60.7909	13	9.92051	0.603077
2	26	1	2	1	1	10.192	294.417	34.6176	11	26.7652	0.926545
3	26	1	1	1	1	7.6496	203.017	37.6797	15	14.0589	0.509973
4	26	1	2	1	1	.	.	.	.	.	.
5	26	2	2	1	1	8.3384	205.6	40.5564	12	17.6722	0.694867
6	26	1	1	1	1	9.0944	252.3	36.046	11	22.9364	0.826764
7	26	2	1	1	1	10.0688	199.75	50.407	12	16.6458	0.839067
8	26	2	2	1	1	10.2312	310.933	32.9048	9	34.5481	1.1368
9	26	1	2	1	1	11.116	225.883	49.2112	9	25.0093	1.23511
10	26	2	2	1	1	11.5192	201.4	57.1956	12	16.7833	0.959933
11	26	2	1	1	1	8.372	164.617	50.8575	8	20.5771	1.0465
12	26	1	1	1	1	10.1752	175.283	58.05	8	21.9104	1.2719
13	26	2	2	3	1	11.0376	164.083	67.2683	9	18.2315	1.2264
14	26	1	2	3	1	8.8704	205.4	43.186	8	25.6187	1.1088
15	26	2	1	3	1	7	202.633	34.5452	9	24.2315	0.777778
16	26	2	2	3	1	2.7608	38.4167	71.8646	9	4.26852	0.306756
17	26	2	1	3	1	11.2392	249.167	45.1072	12	20.7639	0.9366
18	26	1	1	3	1	10.304	320.3	32.1698	10	32.03	1.0304
19	26	2	1	3	1	7.56	263.5	28.6907	8	32.6917	0.945
20	26	2	2	3	1	9.3912	193.183	48.6129	9	21.4648	1.04347
21	26	1	2	3	1	9.1168	205.167	44.4361	9	22.7963	1.01298
22	26	1	1	3	1	9.9848	206.75	48.2941	12	17.2292	0.832067
23	26	1	2	3	1	10.5224	304.1	34.6018	13	23.3859	0.809415
24	26	1	1	3	1	9.3968	309.283	30.3825	10	31.615	0.93968
25	26	1	2	2	2	0	0.916667	0	1	0.383333	0
26	26	1	1	2	2	.	.	.	.	.	.
27	26	2	1	2	2	0.0224	6.9	3.24638	2	3.45	0.0112
28	26	1	2	2	2	0.0056	1.3	4.30769	1	0.5	0.0056
29	26	2	2	2	2	.	.	.	.	.	.
30	26	1	1	2	2	0.0224	0.9	24.8889	1	859.95	0.0224
31	26	2	1	2	2	.	.	.	.	.	.
32	26	2	2	2	2	.	.	.	.	.	.
33	26	1	2	2	2	.	.	.	.	.	.
34	26	1	1	2	2	0.0672	14.7333	4.56109	2	7.36667	0.0336
35	26	2	1	2	2	.	.	.	.	.	.
36	26	2	2	2	2	.	.	.	.	.	.
37	26	2	2	4	2	12.6112	283.85	44.4291	6	47.3083	2.10187
38	26	1	1	4	2	8.2936	194.417	42.6589	11	18.5197	0.753964
39	26	1	2	4	2	7.2912	164.05	44.445	9	18.2278	0.810133
40	26	1	2	4	2	8.6352	251.283	34.3644	14	17.9488	0.6168
41	26	2	1	4	2	8.9152	246.033	36.2357	11	22.3667	0.810473
42	26	2	1	4	2	6.4008	170.4	37.5634	13	13.1077	0.492369
43	26	2	2	4	2	7.4816	139.833	53.5037	8	17.4792	0.9352
44	26	1	2	4	2	8.8088	131.117	67.1829	6	21.8528	1.46813
45	26	1	1	4	2	11.732	181.133	64.77	12	15.0944	0.977667
46	26	2	2	4	2	9.9568	193.467	51.4652	8	24.1833	1.2446
47	26	2	1	4	2	10.7072	238.6	44.8751	8	30.6687	1.3384
48	26	1	1	4	2	10.388	275.3	37.7334	11	25.0273	0.944364
1	27	2	1	1	1	7.2072	119.3	60.4124	12	9.94167	0.6006
2	27	1	2	1	1	7.8456	218.25	35.9478	11	20.5091	0.713236
3	27	1	1	1	1	7.7336	244.433	31.6389	16	15.2771	0.48335
4	27	1	2	1	1	.	.	.	.	.	.
5	27	2	2	1	1	6.9272	162.967	42.5069	10	16.2967	0.69272
6	27	1	1	1	1	11.1328	273.65	40.6826	19	14.4026	0.585937
7	27	2	1	1	1	8.0416	223.05	36.0529	7	31.8643	1.1488
8	27	2	2	1	1	10.8696	287.6	37.7942	14	21.2119	0.7764
9	27	1	2	1	1	10.2984	153.767	66.9742	8	19.2208	1.2873
10	27	2	2	1	1	8.7248	173.2	50.3741	11	15.7455	0.793164
11	27	2	1	1	1	9.6824	264.517	36.6041	8	33.0646	1.2103
12	27	1	1	1	1	11.0152	185.033	59.5309	14	13.2167	0.7868
13	27	2	2	3	1	10.024	174.883	57.3182	9	19.4315	1.11378
14	27	1	2	3	1	9.184	225.733	40.6852	15	15.0489	0.612267
15	27	2	1	3	1	10.1808	256.767	39.65	9	28.2185	1.1312
16	27	2	2	3	1	2.0104	44.5167	45.1606	11	4.04697	0.182764
17	27	2	1	3	1	10.1752	228.2	44.589	15	15.2133	0.678347
18	27	1	1	3	1	10.2032	324.117	31.48	11	29.4652	0.927564
19	27	2	1	3	1	7.2968	254.383	28.6843	11	22.8803	0.663345
20	27	2	2	3	1	9.492	223.25	42.5174	10	22.325	0.9492
21	27	1	2	3	1	9.3016	210.85	44.1148	11	19.1682	0.8456
22	27	1	1	3	1	8.6632	192.8	44.9336	9	21.4222	0.962578
23	27	1	2	3	1	10.7016	251.917	42.4807	12	21.8875	0.8918
24	27	1	1	3	1	10.0072	251.05	39.8614	14	17.9321	0.7148
25	27	1	2	2	2	.	.	.	.	.	.
26	27	1	1	2	2	.	.	.	.	.	.
27	27	2	1	2	2	.	.	.	.	.	.
28	27	1	2	2	2	.	.	.	.	.	.
29	27	2	2	2	2	.	.	.	.	.	.
30	27	1	1	2	2	.	.	.	.	.	.
31	27	2	1	2	2	.	.	.	.	.	.
32	27	2	2	2	2	.	.	.	.	.	.
33	27	1	2	2	2	.	.	.	.	.	.
34	27	1	1	2	2	.	.	.	.	.	.
35	27	2	1	2	2	.	.	.	.	.	.
36	27	2	2	2	2	.	.	.	.	.	.
37	27	2	2	4	2	8.4896	228.35	37.178	8	27.8979	1.0612
38	27	1	1	4	2	6.8096	224.167	30.3774	9	24.8315	0.756622
39	27	1	2	4	2	8.1872	167.733	48.8108	14	11.981	0.5848
40	27	1	2	4	2	7.644	186.3	41.0306	8	23.2875	0.9555
41	27	2	1	4	2	8.428	275.75	30.5639	13	21.2051	0.648308
42	27	2	1	4	2	6.6864	170.483	39.2203	15	11.3656	0.44576
43	27	2	2	4	2	9.5088	231.533	41.0688	10	23.1533	0.95088
44	27	1	2	4	2	10.2872	184.017	55.9036	11	19.0985	0.9352
45	27	1	1	4	2	11.284	160.533	70.2907	16	10.0333	0.70525
46	27	2	2	4	2	8.3608	157.517	53.0788	10	16.385	0.83608
47	27	2	1	4	2	9.9792	228.717	43.6313	9	25.413	1.1088
48	27	1	1	4	2	9.8616	251	39.2892	9	28.887	1.09573
1	28	2	1	1	1	8.8032	139.433	63.1355	8	17.4187	1.1004
2	28	1	2	1	1	9.4136	265.433	35.465	11	24.1303	0.855782
3	28	1	1	1	1	6.1824	172.483	35.8435	15	11.4989	0.41216
4	28	1	2	1	1	.	.	.	.	.	.
5	28	2	2	1	1	8.176	195.083	41.9103	11	17.7348	0.743273
6	28	1	1	1	1	9.0048	245.767	36.6396	10	25.785	0.90048
7	28	2	1	1	1	10.5784	199.633	52.9891	8	24.9542	1.3223
8	28	2	2	1	1	11.0992	299.25	37.0901	12	24.9375	0.924933
9	28	1	2	1	1	8.1312	135.8	59.8763	11	12.8258	0.7392
10	28	2	2	1	1	10.0296	120.733	83.0723	7	17.2476	1.4328
11	28	2	1	1	1	8.2544	209.633	39.3754	10	22.4083	0.82544
12	28	1	1	1	1	7.8344	144.367	54.2674	11	13.1242	0.712218
13	28	2	2	3	1	9.8448	175.75	56.0159	7	25.1071	1.4064
14	28	1	2	3	1	8.2936	195.217	42.4841	6	32.5361	1.38227
15	28	2	1	3	1	11.3288	299.467	37.8299	12	24.8972	0.944067
16	28	2	2	3	1	1.6016	43.7167	36.6359	10	4.37167	0.16016
17	28	2	1	3	1	7.308	134.983	54.14	10	13.4983	0.7308
18	28	1	1	3	1	10.556	281.6	37.4858	9	31.2889	1.17289
19	28	2	1	3	1	9.2176	300.4	30.6844	10	30.04	0.92176
20	28	2	2	3	1	7.6664	184.233	41.6124	7	26.319	1.0952
21	28	1	2	3	1	7.0336	147.8	47.5886	9	16.4222	0.781511
22	28	1	1	3	1	8.0136	179.75	44.5819	8	22.4688	1.0017
23	28	1	2	3	1	9.1	250.033	36.3951	16	15.6271	0.56875
24	28	1	1	3	1	11.4576	217.383	52.7069	9	24.1537	1.27307
25	28	1	2	2	2	.	.	.	.	.	.
26	28	1	1	2	2	.	.	.	.	.	.
27	28	2	1	2	2	.	.	.	.	.	.
28	28	1	2	2	2	.	.	.	.	.	.
29	28	2	2	2	2	.	.	.	.	.	.
30	28	1	1	2	2	.	.	.	.	.	.
31	28	2	1	2	2	.	.	.	.	.	.
32	28	2	2	2	2	.	.	.	.	.	.
33	28	1	2	2	2	.	.	.	.	.	.
34	28	1	1	2	2	.	.	.	.	.	.
35	28	2	1	2	2	.	.	.	.	.	.
36	28	2	2	2	2	.	.	.	.	.	.
37	28	2	2	4	2	.	.	.	.	.	.
38	28	1	1	4	2	.	.	.	.	.	.
39	28	1	2	4	2	.	.	.	.	.	.
40	28	1	2	4	2	.	.	.	.	.	.
41	28	2	1	4	2	.	.	.	.	.	.
42	28	2	1	4	2	0.0224	5.8	3.86207	2	2.9	0.0112
43	28	2	2	4	2	0.9856	39.6833	24.8366	2	19.8417	0.4928
44	28	1	2	4	2	.	.	.	.	.	.
45	28	1	1	4	2	.	.	.	.	.	.
46	28	2	2	4	2	.	.	.	.	.	.
47	28	2	1	4	2	.	.	.	.	.	.
48	28	1	1	4	2	.	.	.	.	.	.

## Sheet: Standing and lying behaviour
Sample #	Day	Melox	Lido	Pen	Group	Standing duration	Lying duration	% standing time	% lying time
1	0	2	1	1	1	124.636	37.2308	15.3472	84.6528
2	0	1	2	1	1	162.222	48.7	19.7917	80.2083
3	0	1	1	1	1	255.8	115	20.0694	79.9306
4	0	1	2	1	1	104.6	66	20.2083	79.7917
5	0	2	2	1	1	.	80.75	23.6111	76.3889
6	0	1	1	1	1	119.25	63.125	23.8889	76.1111
7	0	2	1	1	1	.	99.25	24.0278	75.9722
8	0	2	2	1	1	77.9286	45.2308	24.375	75.625
9	0	1	2	1	1	95.7857	27.125	24.5139	75.4861
10	0	2	2	1	1	158.583	42.7	24.9306	75.0694
11	0	2	1	1	1	102.3	45.4167	25.2083	74.7917
12	0	1	1	1	1	280.833	77.25	25.6944	74.3056
13	0	2	2	3	1	199.6	83.4	26.3194	73.6806
14	0	1	2	3	1	112.25	62.1429	26.3889	73.6111
15	0	2	1	3	1	196.429	57.8571	26.6667	73.3333
16	0	2	2	3	1	97.1	41.5	26.8056	73.1944
17	0	2	1	3	1	113.333	70.1429	27.0139	72.9861
18	0	1	1	3	1	.	38.3333	27.3611	72.6389
19	0	2	1	3	1	120.2	31.3	27.5694	72.4306
20	0	2	2	3	1	181.727	58.5	27.7083	72.2917
21	0	1	2	3	1	95.8182	71	27.9167	72.0833
22	0	1	1	3	1	48.9333	41.0667	27.9861	72.0139
23	0	1	2	3	1	97.4	53.5	28.2639	71.7361
24	0	1	1	3	1	69.3333	52.6154	28.4028	71.5972
25	0	1	2	2	2	93.0714	32.1667	28.4028	71.5972
26	0	1	1	2	2	63.625	27.4	28.6111	71.3889
27	0	2	1	2	2	138.5	49.2222	28.8889	71.1111
28	0	1	2	2	2	156.2	36.4167	29.0972	70.9028
29	0	2	2	2	2	174	38.75	29.4444	70.5556
30	0	1	1	2	2	176.778	44.375	30.0694	69.9306
31	0	2	1	2	2	86.8333	39.4167	30.0694	69.9306
32	0	2	2	2	2	136.417	41.6667	30.0694	69.9306
33	0	1	2	2	2	159.75	48.7143	.	.
34	0	1	1	2	2	101.727	56.5455	30.5556	69.4444
35	0	2	1	2	2	54	28.0667	30.625	69.375
36	0	2	2	2	2	96.1667	49.9091	30.7639	69.2361
37	0	2	2	4	2	41.8889	58.125	30.9028	69.0972
38	0	1	1	4	2	58.7059	34.3333	31.1111	68.8889
39	0	1	2	4	2	162.308	40	31.25	68.75
40	0	1	2	4	2	65.8182	25.4286	31.25	68.75
41	0	2	1	4	2	75.7895	23.7391	31.3194	68.6806
42	0	2	1	4	2	130.2	40.8333	31.4583	68.5417
43	0	2	2	4	2	64.1053	42.8333	31.5278	68.4722
44	0	1	2	4	2	51.7	31.4211	31.5278	68.4722
45	0	1	1	4	2	117.833	41.4615	31.5972	68.4028
46	0	2	2	4	2	61.7778	32.0526	.	.
47	0	2	1	4	2	91.5714	33.6923	31.5972	68.4028
48	0	1	1	4	2	156.909	41.9286	31.6667	68.3333
1	1	2	1	1	1	301.25	44.3333	31.7361	68.2639
2	1	1	2	1	1	.	42.3333	31.8056	68.1944
3	1	1	1	1	1	.	50	31.875	68.125
4	1	1	2	1	1	303.75	48.6667	31.875	68.125
5	1	2	2	1	1	.	.	31.875	68.125
6	1	1	1	1	1	.	59.5	31.875	68.125
7	1	2	1	1	1	.	.	32.0833	67.9167
8	1	2	2	1	1	208.2	71.5	32.0833	67.9167
9	1	1	2	1	1	.	16	32.1528	67.8472
10	1	2	2	1	1	.	75	.	.
11	1	2	1	1	1	300.75	64.5	32.2222	67.7778
12	1	1	1	1	1	.	15	32.3611	67.6389
13	1	2	2	3	1	326.167	12	32.3611	67.6389
14	1	1	2	3	1	172.143	52.6	32.5	67.5
15	1	2	1	3	1	.	3	32.5694	67.4306
16	1	2	2	3	1	.	23	32.6389	67.3611
17	1	2	1	3	1	210.333	47.1667	32.7083	67.2917
18	1	1	1	3	1	.	.	32.7778	67.2222
19	1	2	1	3	1	242.2	26.1667	32.9167	67.0833
20	1	2	2	3	1	.	48	33.0556	66.9444
21	1	1	2	3	1	.	16	33.0556	66.9444
22	1	1	1	3	1	164.286	63.7143	33.0556	66.9444
23	1	1	2	3	1	161	48.6667	33.125	66.875
24	1	1	1	3	1	67.2727	56.6364	33.2639	66.7361
25	1	1	2	2	2	342.25	59	33.2639	66.7361
26	1	1	1	2	2	.	27.6667	33.3333	66.6667
27	1	2	1	2	2	143.8	56.6667	33.3333	66.6667
28	1	1	2	2	2	.	36.5	33.3333	66.6667
29	1	2	2	2	2	.	89	33.3333	66.6667
30	1	1	1	2	2	176	42.6667	33.4028	66.5972
31	1	2	1	2	2	301.4	20.2	33.4028	66.5972
32	1	2	2	2	2	.	20	33.4028	66.5972
33	1	1	2	2	2	129.143	62.5714	33.4722	66.5278
34	1	1	1	2	2	169.5	77.25	33.4722	66.5278
35	1	2	1	2	2	87.0833	23.5833	33.4722	66.5278
36	1	2	2	2	2	217	35.6	33.4722	66.5278
37	1	2	2	4	2	.	.	.	.
38	1	1	1	4	2	69.4	26.9231	33.5417	66.4583
39	1	1	2	4	2	.	45	33.6111	66.3889
40	1	1	2	4	2	31.0833	40	33.6806	66.3194
41	1	2	1	4	2	30.6429	33.6	33.75	66.25
42	1	2	1	4	2	.	13.5	33.75	66.25
43	1	2	2	4	2	97.3333	59.8333	33.8194	66.1806
44	1	1	2	4	2	281.25	27.6	33.8194	66.1806
45	1	1	1	4	2	310.333	24.6667	33.8889	66.1111
46	1	2	2	4	2	222.6	26.2	33.9583	66.0417
47	1	2	1	4	2	.	7	33.9583	66.0417
48	1	1	1	4	2	.	27	33.9583	66.0417
1	2	2	1	1	1	.	78.5	34.0278	65.9722
2	2	1	2	1	1	.	60	34.0278	65.9722
3	2	1	1	1	1	.	112	34.0972	65.9028
4	2	1	2	1	1	.	173.5	34.0972	65.9028
5	2	2	2	1	1	.	.	34.1667	65.8333
6	2	1	1	1	1	.	218	34.1667	65.8333
7	2	2	1	1	1	.	.	34.1667	65.8333
8	2	2	2	1	1	81.3	44.7273	34.2361	65.7639
9	2	1	2	1	1	.	81	34.2361	65.7639
10	2	2	2	1	1	.	26	34.3056	65.6944
11	2	2	1	1	1	259	88.3333	.	.
12	2	1	1	1	1	.	.	34.375	65.625
13	2	2	2	3	1	.	67	34.4444	65.5556
14	2	1	2	3	1	45.3125	43.6	34.4444	65.5556
15	2	2	1	3	1	280.2	41.5	34.5139	65.4861
16	2	2	2	3	1	184.25	61.4	34.5139	65.4861
17	2	2	1	3	1	85.6667	118.571	34.5139	65.4861
18	2	1	1	3	1	.	75	34.5139	65.4861
19	2	2	1	3	1	22.0625	23.129	34.5139	65.4861
20	2	2	2	3	1	383	101	34.6528	65.3472
21	2	1	2	3	1	.	55	34.6528	65.3472
22	2	1	1	3	1	352.333	122.333	34.6528	65.3472
23	2	1	2	3	1	141.4	111.833	34.7222	65.2778
24	2	1	1	3	1	61.2308	58.5	34.7222	65.2778
25	2	1	2	2	2	.	2	34.7222	65.2778
26	2	1	1	2	2	.	.	34.7222	65.2778
27	2	2	1	2	2	328	160.667	34.8611	65.1389
28	2	1	2	2	2	.	4	34.8611	65.1389
29	2	2	2	2	2	.	.	34.8611	65.1389
30	2	1	1	2	2	.	23.5	34.8611	65.1389
31	2	2	1	2	2	.	17	34.8611	65.1389
32	2	2	2	2	2	.	131	34.8611	65.1389
33	2	1	2	2	2	131.857	50.5	34.9306	65.0694
34	2	1	1	2	2	190	81.5	35	65
35	2	2	1	2	2	65.5833	44.7692	35	65
36	2	2	2	2	2	154.167	73.5	35	65
37	2	2	2	4	2	.	.	.	.
38	2	1	1	4	2	129.2	39.5	35.0694	64.9306
39	2	1	2	4	2	.	59	35.0694	64.9306
40	2	1	2	4	2	35.5	41.6316	35.0694	64.9306
41	2	2	1	4	2	196.75	36	35.0694	64.9306
42	2	2	1	4	2	.	61.6667	35.1389	64.8611
43	2	2	2	4	2	46.1667	82.5	35.1389	64.8611
44	2	1	2	4	2	47.8421	27.8889	35.2083	64.7917
45	2	1	1	4	2	.	45.6667	35.2083	64.7917
46	2	2	2	4	2	.	56.5	35.2083	64.7917
47	2	2	1	4	2	181.8	50.4	35.2083	64.7917
48	2	1	1	4	2	.	46	35.2083	64.7917
1	3	2	1	1	1	.	.	35.2083	64.7917
2	3	1	2	1	1	.	112.5	35.2778	64.7222
3	3	1	1	1	1	.	305	35.2778	64.7222
4	3	1	2	1	1	.	174	35.2778	64.7222
5	3	2	2	1	1	.	59.5	35.3472	64.6528
6	3	1	1	1	1	.	235	35.3472	64.6528
7	3	2	1	1	1	.	74	35.3472	64.6528
8	3	2	2	1	1	16.3182	14.3061	35.3472	64.6528
9	3	1	2	1	1	287	.	35.3472	64.6528
10	3	2	2	1	1	.	112.333	35.4167	64.5833
11	3	2	1	1	1	244.25	153	35.4167	64.5833
12	3	1	1	1	1	.	140	35.4167	64.5833
13	3	2	2	3	1	200.333	124.8	35.4861	64.5139
14	3	1	2	3	1	41.8571	53.125	35.5556	64.4444
15	3	2	1	3	1	.	65.5	35.5556	64.4444
16	3	2	2	3	1	41.5833	82.8333	35.5556	64.4444
17	3	2	1	3	1	44	79.3636	35.5556	64.4444
18	3	1	1	3	1	172.75	155.6	35.5556	64.4444
19	3	2	1	3	1	28.3913	35.1364	35.625	64.375
20	3	2	2	3	1	189.75	100.4	35.625	64.375
21	3	1	2	3	1	110.5	100.25	35.625	64.375
22	3	1	1	3	1	232.667	197.75	35.625	64.375
23	3	1	2	3	1	100.5	88.2857	35.6944	64.3056
24	3	1	1	3	1	55.0833	63.9167	35.6944	64.3056
25	3	1	2	2	2	235.25	82.4	35.6944	64.3056
26	3	1	1	2	2	111.333	135.667	35.7639	64.2361
27	3	2	1	2	2	124.8	167	35.7639	64.2361
28	3	1	2	2	2	396	95.6667	35.7639	64.2361
29	3	2	2	2	2	301	170.667	35.7639	64.2361
30	3	1	1	2	2	408	120	35.7639	64.2361
31	3	2	1	2	2	.	51.5	35.7639	64.2361
32	3	2	2	2	2	109.25	140	35.8333	64.1667
33	3	1	2	2	2	37.3333	56.8667	35.8333	64.1667
34	3	1	1	2	2	106.571	99	35.9028	64.0972
35	3	2	1	2	2	86.1667	45.1	35.9028	64.0972
36	3	2	2	2	2	50.1818	79.6364	35.9028	64.0972
37	3	2	2	4	2	.	.	.	.
38	3	1	1	4	2	169.6	57.1667	36.0417	63.9583
39	3	1	2	4	2	92.375	87.125	36.0417	63.9583
40	3	1	2	4	2	87.9	62.1111	36.1111	63.8889
41	3	2	1	4	2	.	207	36.1111	63.8889
42	3	2	1	4	2	364.333	167.5	36.1111	63.8889
43	3	2	2	4	2	52.3636	80.7273	36.1111	63.8889
44	3	1	2	4	2	30.2609	33.4348	36.1806	63.8194
45	3	1	1	4	2	224.75	113.667	36.1806	63.8194
46	3	2	2	4	2	158.4	91.2	36.25	63.75
47	3	2	1	4	2	51.5455	68.1667	36.25	63.75
48	3	1	1	4	2	.	291	36.25	63.75
1	4	2	1	1	1	195.6	154.8	36.3194	63.6806
2	4	1	2	1	1	.	237.5	36.3889	63.6111
3	4	1	1	1	1	190	137	36.3889	63.6111
4	4	1	2	1	1	.	68	36.3889	63.6111
5	4	2	2	1	1	.	101	36.4583	63.5417
6	4	1	1	1	1	.	211	36.4583	63.5417
7	4	2	1	1	1	.	253	36.4583	63.5417
8	4	2	2	1	1	14.8	17.75	36.4583	63.5417
9	4	1	2	1	1	134.2	121.4	36.5278	63.4722
10	4	2	2	1	1	194.75	164.5	36.5278	63.4722
11	4	2	1	1	1	53.9333	47.0625	36.5278	63.4722
12	4	1	1	1	1	.	305.5	36.5278	63.4722
13	4	2	2	3	1	32.1111	104.889	36.5278	63.4722
14	4	1	2	3	1	22.5652	38.4167	36.5278	63.4722
15	4	2	1	3	1	195.6	2	36.5972	63.4028
16	4	2	2	3	1	34	98.1	36.5972	63.4028
17	4	2	1	3	1	65.3636	64.4545	36.5972	63.4028
18	4	1	1	3	1	39.9	108.3	36.5972	63.4028
19	4	2	1	3	1	14.6154	40.5926	36.5972	63.4028
20	4	2	2	3	1	126.5	120	36.5972	63.4028
21	4	1	2	3	1	25.9286	75.5714	36.5972	63.4028
22	4	1	1	3	1	47.5	137.714	36.6667	63.3333
23	4	1	2	3	1	129	113.429	36.6667	63.3333
24	4	1	1	3	1	37.7333	60.9286	36.6667	63.3333
25	4	1	2	2	2	.	.	36.6667	63.3333
26	4	1	1	2	2	127.857	86.5714	36.6667	63.3333
27	4	2	1	2	2	44.6667	107.222	36.7361	63.2639
28	4	1	2	2	2	156.75	163.25	36.8056	63.1944
29	4	2	2	2	2	.	220	.	.
30	4	1	1	2	2	119.667	188.5	36.875	63.125
31	4	2	1	2	2	68.5	207.5	36.875	63.125
32	4	2	2	2	2	117.286	73.1429	36.9444	63.0556
33	4	1	2	2	2	40.25	51.1333	36.9444	63.0556
34	4	1	1	2	2	59.2	82.2	36.9444	63.0556
35	4	2	1	2	2	123.25	59.125	36.9444	63.0556
36	4	2	2	2	2	85.8889	87.5	36.9444	63.0556
37	4	2	2	4	2	.	.	.	.
38	4	1	1	4	2	52.6364	79.7273	37.0139	62.9861
39	4	1	2	4	2	83.8182	61.4	37.0139	62.9861
40	4	1	2	4	2	95.375	96	37.0139	62.9861
41	4	2	1	4	2	34	89	37.0833	62.9167
42	4	2	1	4	2	90.3333	152	37.0833	62.9167
43	4	2	2	4	2	34	61.25	37.1528	62.8472
44	4	1	2	4	2	81.4167	36.4615	37.1528	62.8472
45	4	1	1	4	2	28.1765	46.8333	37.1528	62.8472
46	4	2	2	4	2	259.25	126.75	37.1528	62.8472
47	4	2	1	4	2	41	46.25	37.2222	.
48	4	1	1	4	2	.	215	37.2222	62.7778
1	5	2	1	1	1	261.5	118.667	37.2222	62.7778
2	5	1	2	1	1	.	.	37.2222	62.7778
3	5	1	1	1	1	134.5	99.5	37.3611	62.6389
4	5	1	2	1	1	.	170	37.3611	62.6389
5	5	2	2	1	1	.	279	37.3611	62.6389
6	5	1	1	1	1	.	146	37.3611	62.6389
7	5	2	1	1	1	.	.	37.3611	62.6389
8	5	2	2	1	1	13.5581	20.7955	37.4306	62.5694
9	5	1	2	1	1	62	98.125	37.4306	62.5694
10	5	2	2	1	1	21.9375	51.2105	37.5	62.5
11	5	2	1	1	1	26.4615	74.4615	37.5	62.5
12	5	1	1	1	1	356	111.5	37.5694	62.4306
13	5	2	2	3	1	27.2667	73.7333	37.5694	62.4306
14	5	1	2	3	1	37.6667	42	37.5694	62.4306
15	5	2	1	3	1	24.2	86.6364	37.5694	62.4306
16	5	2	2	3	1	53	95.5	37.5694	62.4306
17	5	2	1	3	1	48.6154	57.6154	37.5694	62.4306
18	5	1	1	3	1	47.3571	53.3077	37.5694	62.4306
19	5	2	1	3	1	23.2727	41.2273	37.5694	62.4306
20	5	2	2	3	1	84.1111	74.3	37.6389	62.3611
21	5	1	2	3	1	36.1333	64.7143	37.6389	62.3611
22	5	1	1	3	1	33.0833	71.9375	37.6389	62.3611
23	5	1	2	3	1	87.5	85.2857	37.6389	62.3611
24	5	1	1	3	1	34.6316	39.2	37.6389	62.3611
25	5	1	2	2	2	.	186	37.6389	62.3611
26	5	1	1	2	2	61.75	84.3333	37.6389	62.3611
27	5	2	1	2	2	36.6364	99.0909	37.6389	62.3611
28	5	1	2	2	2	97.2	133.833	37.6389	62.3611
29	5	2	2	2	2	.	168.667	37.7083	62.2917
30	5	1	1	2	2	39.3846	67.6923	37.7083	62.2917
31	5	2	1	2	2	20.5714	41.7917	37.7083	62.2917
32	5	2	2	2	2	118.286	101.833	37.7083	62.2917
33	5	1	2	2	2	27.625	32.16	37.7083	62.2917
34	5	1	1	2	2	54.4167	75.8333	37.7778	62.2222
35	5	2	1	2	2	42.7692	72.9167	37.7778	62.2222
36	5	2	2	2	2	62.2	78.4	37.7778	62.2222
37	5	2	2	4	2	.	.	.	.
38	5	1	1	4	2	56.5	86.1	37.7778	62.2222
39	5	1	2	4	2	360.667	59.3333	37.8472	62.1528
40	5	1	2	4	2	98.7143	99	37.8472	62.1528
41	5	2	1	4	2	86.6667	76.8889	37.8472	62.1528
42	5	2	1	4	2	38.8667	58.8	37.9167	62.0833
43	5	2	2	4	2	50.3846	61.4167	37.9167	62.0833
44	5	1	2	4	2	149.286	58.2857	37.9167	62.0833
45	5	1	1	4	2	28.04	31.7917	37.9167	62.0833
46	5	2	2	4	2	288.5	72.25	37.9861	62.0139
47	5	2	1	4	2	44.4737	34.0556	37.9861	62.0139
48	5	1	1	4	2	140.667	275.333	37.9861	62.0139
1	7	2	1	1	1	60.6667	68.0833	37.9861	62.0139
2	7	1	2	1	1	370.5	143.8	37.9861	62.0139
3	7	1	1	1	1	291.5	87.8	37.9861	62.0139
4	7	1	2	1	1	77.5	49.5625	38.0556	61.9444
5	7	2	2	1	1	101.125	66.5556	38.0556	61.9444
6	7	1	1	1	1	87.1	88	38.125	61.875
7	7	2	1	1	1	249.429	80.1667	38.125	61.875
8	7	2	2	1	1	23.9091	32.5517	38.1944	61.8056
9	7	1	2	1	1	34.84	17.0625	38.1944	61.8056
10	7	2	2	1	1	38.2941	20.5128	38.1944	61.8056
11	7	2	1	1	1	64.5	33.96	38.2639	61.7361
12	7	1	1	1	1	.	253.5	38.2639	61.7361
13	7	2	2	3	1	104.3	58.5	38.2639	61.7361
14	7	1	2	3	1	66.8462	26.2667	38.2639	61.7361
15	7	2	1	3	1	75.0909	64.4	38.3333	61.6667
16	7	2	2	3	1	111.667	24.4667	38.3333	61.6667
17	7	2	1	3	1	107.1	23.1429	38.3333	61.6667
18	7	1	1	3	1	127.455	25.6667	38.3333	61.6667
19	7	2	1	3	1	61	35.6111	38.3333	61.6667
20	7	2	2	3	1	72.8182	28.4	38.3333	61.6667
21	7	1	2	3	1	82.75	36.1818	38.3333	61.6667
22	7	1	1	3	1	47	35.3043	38.4722	61.5278
23	7	1	2	3	1	65	21.5143	38.4722	61.5278
24	7	1	1	3	1	59.5714	36.5556	38.4722	61.5278
25	7	1	2	2	2	180	43.5	38.4722	61.5278
26	7	1	1	2	2	116.167	30.0769	38.4722	61.5278
27	7	2	1	2	2	260.5	142.333	38.4722	61.5278
28	7	1	2	2	2	175.6	58.8889	38.4722	61.5278
29	7	2	2	2	2	280.75	25.6364	38.5417	61.4583
30	7	1	1	2	2	113.625	25.5909	38.5417	61.4583
31	7	2	1	2	2	77.4	67.6	38.5417	61.4583
32	7	2	2	2	2	115.25	27	38.5417	61.4583
33	7	1	2	2	2	63.625	80.6364	38.6111	61.3889
34	7	1	1	2	2	.	37.1429	38.6111	61.3889
35	7	2	1	2	2	260.5	123	38.6111	61.3889
36	7	2	2	2	2	168.8	139	38.6111	61.3889
37	7	2	2	4	2	270.5	36.3333	38.6806	61.3194
38	7	1	1	4	2	.	81.5	38.6806	61.3194
39	7	1	2	4	2	390.333	112.5	38.6806	61.3194
40	7	1	2	4	2	405	111.333	38.75	61.25
41	7	2	1	4	2	.	170	38.75	61.25
42	7	2	1	4	2	129.714	90.4286	38.75	61.25
43	7	2	2	4	2	94.5	26.3333	38.75	61.25
44	7	1	2	4	2	297.5	64	38.75	61.25
45	7	1	1	4	2	334.25	105	38.8194	61.1806
46	7	2	2	4	2	.	.	38.8194	61.1806
47	7	2	1	4	2	161.571	55.8571	38.8194	61.1806
48	7	1	1	4	2	.	128	38.8889	61.1111
1	8	2	1	1	1	30.5833	28.6667	38.8889	61.1111
2	8	1	2	1	1	201.5	143.4	38.8889	61.1111
3	8	1	1	1	1	69	86.6	.	.
4	8	1	2	1	1	55.1429	57.2143	38.9583	61.0417
5	8	2	2	1	1	45.6364	53.9412	38.9583	61.0417
6	8	1	1	1	1	37.9091	53.8	38.9583	61.0417
7	8	2	1	1	1	77	36.375	38.9583	61.0417
8	8	2	2	1	1	31.5833	89.5833	39.0278	60.9722
9	8	1	2	1	1	35.9091	25.129	39.0972	60.9028
10	8	2	2	1	1	49.4167	25.2121	39.0972	60.9028
11	8	2	1	1	1	80.1429	36.1	39.0972	60.9028
12	8	1	1	1	1	172.2	63.5	39.0972	60.9028
13	8	2	2	3	1	103.833	41.1667	39.0972	60.9028
14	8	1	2	3	1	49.4167	21.7143	39.0972	60.9028
15	8	2	1	3	1	71.75	91.5556	39.1667	60.8333
16	8	2	2	3	1	49.2	47.9231	39.1667	60.8333
17	8	2	1	3	1	102.333	32.2941	39.1667	60.8333
18	8	1	1	3	1	23.2308	19.6667	39.1667	60.8333
19	8	2	1	3	1	26.6875	41.125	39.2361	60.7639
20	8	2	2	3	1	96.4	29.7667	39.2361	60.7639
21	8	1	2	3	1	53	81.5	39.2361	60.7639
22	8	1	1	3	1	93	46.0769	39.2361	60.7639
23	8	1	2	3	1	107.167	26.4483	39.3056	60.6944
24	8	1	1	3	1	69.2727	36.8235	39.3056	60.6944
25	8	1	2	2	2	101.4	25.6923	39.3056	60.6944
26	8	1	1	2	2	135.4	21.4	39.375	60.625
27	8	2	1	2	2	94.5	55.7333	39.375	60.625
28	8	1	2	2	2	98.1667	35.2692	39.375	60.625
29	8	2	2	2	2	69.5	27	39.375	60.625
30	8	1	1	2	2	93.875	49.6923	39.375	60.625
31	8	2	1	2	2	62.3333	97.5556	39.4444	60.5556
32	8	2	2	2	2	92.5714	47.0667	39.4444	60.5556
33	8	1	2	2	2	64.4444	41	39.4444	60.5556
34	8	1	1	2	2	102	50.4	39.5139	60.4861
35	8	2	1	2	2	172.5	155	39.5139	60.4861
36	8	2	2	2	2	90.2857	118.875	.	.
37	8	2	2	4	2	128.2	81.2727	39.5833	60.4167
38	8	1	1	4	2	399.5	172	39.5833	60.4167
39	8	1	2	4	2	58.8	59.7333	39.5833	60.4167
40	8	1	2	4	2	110.333	131.667	39.5833	60.4167
41	8	2	1	4	2	196.25	100.5	39.5833	60.4167
42	8	2	1	4	2	54.1	88.3333	39.6528	60.3472
43	8	2	2	4	2	71.25	45.75	39.6528	60.3472
44	8	1	2	4	2	49.5	71.25	39.6528	60.3472
45	8	1	1	4	2	103.667	118.667	39.6528	60.3472
46	8	2	2	4	2	108.8	72.7273	39.6528	60.3472
47	8	2	1	4	2	31.9231	60.8125	39.6528	60.3472
48	8	1	1	4	2	121.75	182.75	39.6528	60.3472
1	9	2	1	1	1	19.6111	33.3438	39.7222	60.2778
2	9	1	2	1	1	55.5556	96.7778	39.7917	60.2083
3	9	1	1	1	1	50.9231	35.4762	39.7917	60.2083
4	9	1	2	1	1	30.8333	35.2258	39.8611	60.1389
5	9	2	2	1	1	22.9545	21.3095	39.8611	60.1389
6	9	1	1	1	1	36.6429	64.8462	39.8611	60.1389
7	9	2	1	1	1	36.8333	111.8	39.9306	60.0694
8	9	2	2	1	1	35.9	62.5882	39.9306	60.0694
9	9	1	2	1	1	16.6667	22	39.9306	60.0694
10	9	2	2	1	1	34.4286	16.4483	40	60
11	9	2	1	1	1	50.8889	53.2222	40	60
12	9	1	1	1	1	36.25	37	40	60
13	9	2	2	3	1	53.8333	31.7407	40	60
14	9	1	2	3	1	39.125	24.7353	40	60
15	9	2	1	3	1	28.2105	43.8421	40	60
16	9	2	2	3	1	60.9091	22.6667	40.0694	59.9306
17	9	2	1	3	1	46	23.6129	40.0694	59.9306
18	9	1	1	3	1	25.9231	24.1613	40.0694	59.9306
19	9	2	1	3	1	31.2778	47.5556	40.1389	59.8611
20	9	2	2	3	1	55.4444	29.4286	40.1389	59.8611
21	9	1	2	3	1	63.5556	23.7241	40.1389	59.8611
22	9	1	1	3	1	39.4615	24.6842	40.1389	59.8611
23	9	1	2	3	1	52.9091	21.8378	40.2083	59.7917
24	9	1	1	3	1	30.3333	48.7	40.2083	59.7917
25	9	1	2	2	2	62	40.8	40.2083	59.7917
26	9	1	1	2	2	71	40.5909	40.2083	59.7917
27	9	2	1	2	2	58.9091	67.25	40.2083	59.7917
28	9	1	2	2	2	85.75	78.8889	40.2778	59.7222
29	9	2	2	2	2	80.3	35.1765	40.2778	59.7222
30	9	1	1	2	2	68.375	39.8636	40.2778	59.7222
31	9	2	1	2	2	86.5714	80.8889	40.2778	59.7222
32	9	2	2	2	2	61.1	49.2941	40.2778	59.7222
33	9	1	2	2	2	45.7273	48.7895	40.2778	59.7222
34	9	1	1	2	2	104.714	24.5185	40.2778	59.7222
35	9	2	1	2	2	107.333	119.167	40.2778	59.7222
36	9	2	2	2	2	57.75	110.625	40.2778	59.7222
37	9	2	2	4	2	75.75	100.25	40.3472	59.6528
38	9	1	1	4	2	229.25	77.2	40.3472	59.6528
39	9	1	2	4	2	109.833	28.8846	40.3472	59.6528
40	9	1	2	4	2	62.3333	26.9259	40.4167	59.5833
41	9	2	1	4	2	91.5714	77.5455	40.4167	59.5833
42	9	2	1	4	2	145.833	91	40.4861	59.5139
43	9	2	2	4	2	45.3636	43.5238	40.4861	59.5139
44	9	1	2	4	2	33.3077	80.4286	40.4861	59.5139
45	9	1	1	4	2	61	84.3636	40.4861	59.5139
46	9	2	2	4	2	70	41.875	40.4861	59.5139
47	9	2	1	4	2	53.9	58.6	40.4861	59.5139
48	9	1	1	4	2	80.1429	143.167	40.4861	59.5139
1	10	2	1	1	1	38.5714	34.0385	40.4861	59.5139
2	10	1	2	1	1	57.1	38.8261	40.5556	59.4444
3	10	1	1	1	1	35.7333	39.2174	40.5556	59.4444
4	10	1	2	1	1	44.1818	37.5185	40.5556	59.4444
5	10	2	2	1	1	17.75	16.3559	40.625	59.375
6	10	1	1	1	1	47.4545	53.9412	40.6944	59.3056
7	10	2	1	1	1	58.8571	78.0714	40.6944	59.3056
8	10	2	2	1	1	45.9	49.6316	40.6944	59.3056
9	10	1	2	1	1	27.5	33.4333	40.6944	59.3056
10	10	2	2	1	1	19.3077	16.807	40.7639	59.2361
11	10	2	1	1	1	41.4615	43.95	40.7639	59.2361
12	10	1	1	1	1	49.9091	64.2857	40.7639	59.2361
13	10	2	2	3	1	49.4667	20.1818	40.7639	59.2361
14	10	1	2	3	1	27.65	22.5135	40.7639	59.2361
15	10	2	1	3	1	32.7857	27	40.7639	59.2361
16	10	2	2	3	1	29.3889	31.4643	40.8333	59.1667
17	10	2	1	3	1	28.8	22.2051	40.8333	59.1667
18	10	1	1	3	1	19.7273	19.3111	40.8333	59.1667
19	10	2	1	3	1	23.1364	40.913	40.9028	59.0972
20	10	2	2	3	1	60.8889	26.7576	40.9028	59.0972
21	10	1	2	3	1	65.3333	43.45	40.9028	59.0972
22	10	1	1	3	1	40.1818	28.2	40.9028	59.0972
23	10	1	2	3	1	57	26.6389	40.9028	59.0972
24	10	1	1	3	1	41.3333	32.5926	40.9722	59.0278
25	10	1	2	2	2	85	43.4545	40.9722	59.0278
26	10	1	1	2	2	62.7778	29.2414	40.9722	59.0278
27	10	2	1	2	2	53.8182	37.4783	40.9722	59.0278
28	10	1	2	2	2	69.8571	95.2	40.9722	59.0278
29	10	2	2	2	2	42.4167	48.1053	40.9722	59.0278
30	10	1	1	2	2	61.6	38.3182	40.9722	59.0278
31	10	2	1	2	2	71.875	105.444	40.9722	59.0278
32	10	2	2	2	2	50.7	45	41.0417	58.9583
33	10	1	2	2	2	56	66.25	41.0417	58.9583
34	10	1	1	2	2	84.625	50.8824	41.1111	58.8889
35	10	2	1	2	2	67.9091	62.2727	41.1111	58.8889
36	10	2	2	2	2	95.5	101.375	41.1111	58.8889
37	10	2	2	4	2	77.75	85.4	41.1111	58.8889
38	10	1	1	4	2	96.375	37.9444	41.1111	58.8889
39	10	1	2	4	2	72	106.625	41.1111	58.8889
40	10	1	2	4	2	65.5556	30.6786	41.1111	58.8889
41	10	2	1	4	2	58.3333	54.5	41.1806	58.8194
42	10	2	1	4	2	124.286	97.5	41.1806	58.8194
43	10	2	2	4	2	46.6364	35.1923	41.1806	58.8194
44	10	1	2	4	2	30.3571	61.7143	41.25	58.75
45	10	1	1	4	2	45	62.7143	41.25	58.75
46	10	2	2	4	2	69.3333	40.619	41.25	58.75
47	10	2	1	4	2	40.7143	39.25	41.3194	58.6806
48	10	1	1	4	2	75.875	101.222	41.3194	58.6806
1	11	2	1	1	1	30	46.0476	41.3194	58.6806
2	11	1	2	1	1	110.25	86.875	41.3194	58.6806
3	11	1	1	1	1	51.0714	34.6522	41.3194	58.6806
4	11	1	2	1	1	42	22.9189	41.3889	58.6111
5	11	2	2	1	1	33	19	41.3889	58.6111
6	11	1	1	1	1	49.8333	63.8571	41.3889	58.6111
7	11	2	1	1	1	43.8182	38.7391	41.4583	58.5417
8	11	2	2	1	1	41	52.0526	41.4583	58.5417
9	11	1	2	1	1	18.7308	22.0714	41.5278	58.4722
10	11	2	2	1	1	25.619	20.8864	41.5278	58.4722
11	11	2	1	1	1	45.0909	37	41.5278	58.4722
12	11	1	1	1	1	49.1538	15.82	41.5278	58.4722
13	11	2	2	3	1	50.1	33.3333	41.5972	58.4028
14	11	1	2	3	1	42.7333	18.9767	41.5972	58.4028
15	11	2	1	3	1	47.3077	15.625	41.6667	58.3333
16	11	2	2	3	1	32.7059	28.6452	41.6667	58.3333
17	11	2	1	3	1	37.7778	20.9474	41.6667	58.3333
18	11	1	1	3	1	23.1739	25.303	41.6667	58.3333
19	11	2	1	3	1	31.3125	57.875	41.6667	58.3333
20	11	2	2	3	1	58.3	30.0333	41.6667	58.3333
21	11	1	2	3	1	55.3636	24.6061	41.6667	58.3333
22	11	1	1	3	1	38.4	24.9444	.	.
23	11	1	2	3	1	68.2222	27.25	41.7361	58.2639
24	11	1	1	3	1	44.6429	43.8824	41.7361	58.2639
25	11	1	2	2	2	61.3	21.1351	41.7361	58.2639
26	11	1	1	2	2	64.6667	40.8095	41.7361	58.2639
27	11	2	1	2	2	50.9091	58.3125	41.7361	58.2639
28	11	1	2	2	2	67.625	75.8462	41.7361	58.2639
29	11	2	2	2	2	58.1818	16.9574	41.8056	58.1944
30	11	1	1	2	2	65	36.0833	41.8056	58.1944
31	11	2	1	2	2	56.6364	68.2727	41.8056	58.1944
32	11	2	2	2	2	41.0833	43.4286	41.8056	58.1944
33	11	1	2	2	2	69.375	33.087	41.8056	58.1944
34	11	1	1	2	2	83.2857	33.6538	41.875	58.125
35	11	2	1	2	2	73.1111	81.7778	41.875	58.125
36	11	2	2	2	2	67.3333	90.3	41.875	58.125
37	11	2	2	4	2	104.333	44.1667	41.875	58.125
38	11	1	1	4	2	79.4	26.8	41.875	58.125
39	11	1	2	4	2	64.7778	67.3571	41.875	58.125
40	11	1	2	4	2	68.3	35.1818	41.875	58.125
41	11	2	1	4	2	65.6	73.8182	41.875	58.125
42	11	2	1	4	2	118.667	111.167	41.9444	58.0556
43	11	2	2	4	2	43.7273	32.3103	41.9444	58.0556
44	11	1	2	4	2	31.8125	41.875	41.9444	58.0556
45	11	1	1	4	2	58.2222	78.3333	41.9444	58.0556
46	11	2	2	4	2	49.5556	73.7692	42.0139	57.9861
47	11	2	1	4	2	82.7143	86.1111	42.0139	57.9861
48	11	1	1	4	2	76.375	107.714	42.0139	57.9861
1	12	2	1	1	1	84.9091	60.1	42.0833	57.9167
2	12	1	2	1	1	196	68.25	42.0833	57.9167
3	12	1	1	1	1	54.75	34.8571	42.0833	57.9167
4	12	1	2	1	1	40	22	42.0833	57.9167
5	12	2	2	1	1	34.4706	24.7838	42.1528	57.8472
6	12	1	1	1	1	63.1818	66.2727	42.1528	57.8472
7	12	2	1	1	1	59.5	33.4545	42.1528	57.8472
8	12	2	2	1	1	45.3571	32.875	42.1528	57.8472
9	12	1	2	1	1	29.7059	22.8049	42.1528	57.8472
10	12	2	2	1	1	25.9545	22.0263	42.2222	57.7778
11	12	2	1	1	1	39.125	43.4211	42.2222	57.7778
12	12	1	1	1	1	58.7692	22.5667	42.2222	57.7778
13	12	2	2	3	1	50	19.3953	42.2917	57.7083
14	12	1	2	3	1	29.8696	18.8462	42.2917	57.7083
15	12	2	1	3	1	34.0625	25.4545	42.3611	57.6389
16	12	2	2	3	1	39.2308	29	42.3611	57.6389
17	12	2	1	3	1	23.3704	16.1277	42.3611	57.6389
18	12	1	1	3	1	26.8889	21.2353	42.3611	57.6389
19	12	2	1	3	1	32.4211	44.5263	42.3611	57.6389
20	12	2	2	3	1	42.4615	36.9167	42.3611	57.6389
21	12	1	2	3	1	55.25	50.0625	42.4306	57.5694
22	12	1	1	3	1	31.6	35.2143	42.4306	57.5694
23	12	1	2	3	1	61.7778	24.1389	42.4306	57.5694
24	12	1	1	3	1	50.4167	46.6667	42.4306	57.5694
25	12	1	2	2	2	69.2727	31.4167	42.4306	57.5694
26	12	1	1	2	2	73.8889	36.0435	42.5	57.5
27	12	2	1	2	2	72	91.75	42.5	57.5
28	12	1	2	2	2	48.4545	57.8571	42.5	57.5
29	12	2	2	2	2	43.0714	17.9787	42.5	57.5
30	12	1	1	2	2	65.3333	26.871	.	.
31	12	2	1	2	2	52.3	68.3077	42.5694	57.4306
32	12	2	2	2	2	47.9091	31.2593	42.5694	57.4306
33	12	1	2	2	2	53.4	33.8148	42.5694	57.4306
34	12	1	1	2	2	94	31	42.6389	57.3611
35	12	2	1	2	2	123.5	126.5	42.6389	57.3611
36	12	2	2	2	2	59.1111	90.7778	42.6389	57.3611
37	12	2	2	4	2	88.7143	64.9167	42.6389	57.3611
38	12	1	1	4	2	102.429	83.7778	42.6389	57.3611
39	12	1	2	4	2	38.9231	30.5333	42.7083	57.2917
40	12	1	2	4	2	80.25	50.5333	42.7083	57.2917
41	12	2	1	4	2	169.667	70.5	42.7778	57.2222
42	12	2	1	4	2	91.5	125.286	42.7778	57.2222
43	12	2	2	4	2	49.2727	28.625	42.7778	57.2222
44	12	1	2	4	2	55.1	65.1538	42.7778	57.2222
45	12	1	1	4	2	45.7273	56.8	42.8472	57.1528
46	12	2	2	4	2	83.75	84.4	42.8472	57.1528
47	12	2	1	4	2	54.4	50.3333	42.8472	57.1528
48	12	1	1	4	2	61.8889	71.6923	42.8472	57.1528
1	13	2	1	1	1	50.6	59.6429	42.8472	57.1528
2	13	1	2	1	1	128.167	65.8889	42.9167	57.0833
3	13	1	1	1	1	69.5455	30.9091	42.9167	57.0833
4	13	1	2	1	1	29.05	27.7419	42.9167	57.0833
5	13	2	2	1	1	30.1053	23.4118	42.9861	57.0139
6	13	1	1	1	1	54.6364	74.3333	42.9861	57.0139
7	13	2	1	1	1	52.5385	36.7619	42.9861	57.0139
8	13	2	2	1	1	38.8333	35.7857	42.9861	57.0139
9	13	1	2	1	1	30.7778	25.3714	42.9861	57.0139
10	13	2	2	1	1	30.8	33	43.0556	56.9444
11	13	2	1	1	1	79.1111	48.4667	43.0556	56.9444
12	13	1	1	1	1	59.3	17.2708	43.125	56.875
13	13	2	2	3	1	43.3333	26.8	43.125	56.875
14	13	1	2	3	1	18.25	15.94	43.125	56.875
15	13	2	1	3	1	44.5	20.7317	43.125	56.875
16	13	2	2	3	1	49.7143	23.9062	43.1944	56.8056
17	13	2	1	3	1	26.8333	14.7222	43.1944	56.8056
18	13	1	1	3	1	37.4	17.9744	43.1944	56.8056
19	13	2	1	3	1	32.4444	36.4783	43.2639	56.7361
20	13	2	2	3	1	71.2	50.5	43.3333	56.6667
21	13	1	2	3	1	57.6364	25.2121	43.3333	56.6667
22	13	1	1	3	1	40.3846	25.359	43.3333	56.6667
23	13	1	2	3	1	95.1429	23.7273	43.3333	56.6667
24	13	1	1	3	1	48.7333	37.2105	43.3333	.
25	13	1	2	2	2	67.2222	60.1538	43.3333	56.6667
26	13	1	1	2	2	87.4286	50.75	43.4028	56.5972
27	13	2	1	2	2	68.6	67.2308	43.4028	56.5972
28	13	1	2	2	2	67.2857	41.5652	43.4028	.
29	13	2	2	2	2	50.6154	17.3409	43.4028	56.5972
30	13	1	1	2	2	39.2	40.4348	43.4722	56.5278
31	13	2	1	2	2	66.9	83	43.4722	56.5278
32	13	2	2	2	2	42.2308	32.2593	43.4722	56.5278
33	13	1	2	2	2	49.2727	26.0588	43.4722	56.5278
34	13	1	1	2	2	52.8333	57.25	43.4722	56.5278
35	13	2	1	2	2	86.625	88.5	43.5417	56.4583
36	13	2	2	2	2	55.9	80.6667	43.5417	56.4583
37	13	2	2	4	2	75.875	66	43.5417	56.4583
38	13	1	1	4	2	94.125	93.75	43.5417	56.4583
39	13	1	2	4	2	55.6667	36.5238	43.6111	56.3889
40	13	1	2	4	2	64.3	33.0833	43.6111	56.3889
41	13	2	1	4	2	.	143.5	43.6111	56.3889
42	13	2	1	4	2	43.6	56.2857	43.6806	56.3194
43	13	2	2	4	2	54.2	20.9111	43.75	56.25
44	13	1	2	4	2	38	43.2857	43.75	56.25
45	13	1	1	4	2	54.5455	33.48	43.75	56.25
46	13	2	2	4	2	68.7778	50.0667	43.8194	56.1806
47	13	2	1	4	2	47.6154	35.5	43.8889	56.1111
48	13	1	1	4	2	63.8889	80.6	43.8889	56.1111
1	15	2	1	1	1	156.8	116	43.8889	56.1111
2	15	1	2	1	1	154	218.5	43.8889	56.1111
3	15	1	1	1	1	.	.	.	.
4	15	1	2	1	1	132	165.333	43.8889	56.1111
5	15	2	2	1	1	104.333	143.333	43.9583	56.0417
6	15	1	1	1	1	114.143	116.2	43.9583	56.0417
7	15	2	1	1	1	109.25	191.8	44.0278	55.9722
8	15	2	2	1	1	90.125	94.7143	44.0278	55.9722
9	15	1	2	1	1	113.833	105.286	44.0972	55.9028
10	15	2	2	1	1	63.3333	102.625	44.0972	55.9028
11	15	2	1	1	1	91	93.5714	44.0972	55.9028
12	15	1	1	1	1	100.6	149.5	44.1667	55.8333
13	15	2	2	3	1	57.6667	88.7	44.1667	55.8333
14	15	1	2	3	1	96.6667	83.6364	44.2361	55.7639
15	15	2	1	3	1	131.167	133	44.2361	55.7639
16	15	2	2	3	1	67.7	65.5455	44.2361	55.7639
17	15	2	1	3	1	43	44.4118	44.2361	55.7639
18	15	1	1	3	1	89.125	109.25	44.2361	55.7639
19	15	2	1	3	1	97.5714	106.25	44.3056	55.6944
20	15	2	2	3	1	121.333	108.8	44.3056	55.6944
21	15	1	2	3	1	124.6	159.2	44.375	55.625
22	15	1	1	3	1	57.9	86	44.375	55.625
23	15	1	2	3	1	78	111.25	44.4444	55.5556
24	15	1	1	3	1	118.4	154.8	44.4444	55.5556
25	15	1	2	2	2	71.75	105.5	44.5139	55.4861
26	15	1	1	2	2	44.8333	77.4167	44.5139	55.4861
27	15	2	1	2	2	45.25	62.0769	44.5139	55.4861
28	15	1	2	2	2	37.1818	75.6429	44.5139	55.4861
29	15	2	2	2	2	33.6667	59.4	44.5139	55.4861
30	15	1	1	2	2	58.3	91.1	44.5139	55.4861
31	15	2	1	2	2	38.6	77.3077	44.5139	55.4861
32	15	2	2	2	2	38.4615	67.2143	44.5833	55.4167
33	15	1	2	2	2	36.1429	67.7143	44.5833	55.4167
34	15	1	1	2	2	61.9	81.2727	44.6528	55.3472
35	15	2	1	2	2	54.9091	81.4545	44.6528	55.3472
36	15	2	2	2	2	48	75.2727	44.7212	55.2788
37	15	2	2	4	2	54.4	89.3	44.7222	55.2778
38	15	1	1	4	2	35.7692	78.7857	44.7222	55.2778
39	15	1	2	4	2	161.4	102.667	44.7222	55.2778
40	15	1	2	4	2	43.2857	58.1333	44.7222	55.2778
41	15	2	1	4	2	34.3333	21.5806	44.7917	55.2083
42	15	2	1	4	2	45.9091	76.75	44.7917	55.2083
43	15	2	2	4	2	39.5455	89.0909	44.8611	55.1389
44	15	1	2	4	2	28.8824	54.8824	44.8611	55.1389
45	15	1	1	4	2	39	58.875	44.8611	55.1389
46	15	2	2	4	2	47.0833	76.3333	44.9306	55.0694
47	15	2	1	4	2	51.2727	65.0714	45	55
48	15	1	1	4	2	62.4	91.6	45	55
1	16	2	1	1	1	100.5	160.2	45	55
2	16	1	2	1	1	117.167	124.333	45	55
3	16	1	1	1	1	.	.	.	.
4	16	1	2	1	1	86.1429	96.5714	45.0694	54.9306
5	16	2	2	1	1	51.5556	96.6	45.1389	54.8611
6	16	1	1	1	1	119	119.125	45.2083	54.7917
7	16	2	1	1	1	96.7143	129.833	45.2083	54.7917
8	16	2	2	1	1	64.8889	79.1818	45.2083	54.7917
9	16	1	2	1	1	60.9	64	45.2083	54.7917
10	16	2	2	1	1	49.3636	87	45.2083	54.7917
11	16	2	1	1	1	66.625	91.9	45.2083	54.7917
12	16	1	1	1	1	57.6	93.2	45.2083	54.7917
13	16	2	2	3	1	55.7273	77.6667	45.2778	54.7222
14	16	1	2	3	1	39.3636	71	45.3472	.
15	16	2	1	3	1	111.6	142.833	45.3472	54.6528
16	16	2	2	3	1	45.1875	43.9412	45.4167	54.5833
17	16	2	1	3	1	47	66.8462	45.4167	54.5833
18	16	1	1	3	1	69	94	45.5556	54.4444
19	16	2	1	3	1	55.8	85.3333	45.5556	54.4444
20	16	2	2	3	1	123	164.8	45.5556	54.4444
21	16	1	2	3	1	76.125	115.875	45.5556	54.4444
22	16	1	1	3	1	84	77.25	45.5556	54.4444
23	16	1	2	3	1	105.667	92.875	45.5556	54.4444
24	16	1	1	3	1	69.25	116	45.625	54.375
25	16	1	2	2	2	74.6667	73.9	45.625	54.375
26	16	1	1	2	2	66.2	84	45.625	54.375
27	16	2	1	2	2	51	64.3077	45.625	54.375
28	16	1	2	2	2	36.6154	69	45.625	54.375
29	16	2	2	2	2	55.7	89.1	45.625	54.375
30	16	1	1	2	2	42.4375	45.1875	45.625	54.375
31	16	2	1	2	2	41.5714	129.333	45.6944	54.3056
32	16	2	2	2	2	41.2	57.8571	45.6944	54.3056
33	16	1	2	2	2	30.6842	43.05	45.6944	54.3056
34	16	1	1	2	2	71.375	98.875	45.7639	54.2361
35	16	2	1	2	2	55.7	76.0909	45.8333	54.1667
36	16	2	2	2	2	53	67.9231	45.8333	54.1667
37	16	2	2	4	2	45.3077	72.9167	45.9028	54.0972
38	16	1	1	4	2	47.4615	60.7692	45.9722	54.0278
39	16	1	2	4	2	80.125	82.6	45.9722	54.0278
40	16	1	2	4	2	50	68.9167	46.0417	53.9583
41	16	2	1	4	2	28.4286	22.4828	46.1111	53.8889
42	16	2	1	4	2	65.4545	75.7	46.1111	53.8889
43	16	2	2	4	2	37.3571	69.2308	46.1806	53.8194
44	16	1	2	4	2	42.4286	52.8824	46.1806	53.8194
45	16	1	1	4	2	56.9	90.8889	46.1806	53.8194
46	16	2	2	4	2	56.1818	80	46.1806	53.8194
47	16	2	1	4	2	51.3333	58.7692	46.1806	53.8194
48	16	1	1	4	2	65.1111	85.4444	46.1806	53.8194
1	17	2	1	1	1	85.875	90.125	46.25	53.75
2	17	1	2	1	1	108.833	163.6	46.25	53.75
3	17	1	1	1	1	.	.	.	.
4	17	1	2	1	1	89	97.5714	46.25	53.75
5	17	2	2	1	1	55.7778	98.2	46.25	53.75
6	17	1	1	1	1	85.2857	110.143	46.25	53.75
7	17	2	1	1	1	65.4286	119.625	46.25	53.75
8	17	2	2	1	1	47.5	64.2308	46.25	53.75
9	17	1	2	1	1	62.9091	60.3571	46.25	53.75
10	17	2	2	1	1	37.7692	68.6154	46.3889	53.6111
11	17	2	1	1	1	52.5455	83.1	46.3889	53.6111
12	17	1	1	1	1	68.5714	118.714	46.3889	53.6111
13	17	2	2	3	1	53.0833	60.6364	46.4583	53.5417
14	17	1	2	3	1	69.3333	69.8333	46.4583	53.5417
15	17	2	1	3	1	76.5	89.9	46.4583	53.5417
16	17	2	2	3	1	58.6364	76.1	46.4583	53.5417
17	17	2	1	3	1	39.3333	55.3125	46.4583	53.5417
18	17	1	1	3	1	70.5	101.25	46.5278	53.4722
19	17	2	1	3	1	56.125	106.667	46.5278	53.4722
20	17	2	2	3	1	120.4	127.429	.	.
21	17	1	2	3	1	73.5	92.75	46.5972	53.4028
22	17	1	1	3	1	46.5455	81.5833	46.5972	53.4028
23	17	1	2	3	1	124.4	72	46.5972	53.4028
24	17	1	1	3	1	72.2222	95.375	46.6667	53.3333
25	17	1	2	2	2	43.5	90.0909	46.7361	53.2639
26	17	1	1	2	2	51.5455	84.2727	46.7361	53.2639
27	17	2	1	2	2	42.6429	62.6154	46.7361	53.2639
28	17	1	2	2	2	46.5556	78.6154	46.7361	53.2639
29	17	2	2	2	2	50.6364	79.9091	46.8056	53.1944
30	17	1	1	2	2	35.2308	81	46.9444	53.0556
31	17	2	1	2	2	69.5	121.857	46.9444	53.0556
32	17	2	2	2	2	51	68.5833	46.9444	53.0556
33	17	1	2	2	2	32.375	53.8125	47.0139	52.9861
34	17	1	1	2	2	51.1818	83.3	47.0139	52.9861
35	17	2	1	2	2	53.7857	54.5385	47.0833	52.9167
36	17	2	2	2	2	44.9167	69.8462	47.0833	52.9167
37	17	2	2	4	2	56.6	80.9091	47.0833	52.9167
38	17	1	1	4	2	49.3636	72.2727	47.1528	52.8472
39	17	1	2	4	2	56.1818	87.8889	47.2222	52.7778
40	17	1	2	4	2	36.875	51.0625	47.2917	52.7083
41	17	2	1	4	2	26.0741	26.963	47.3611	52.6389
42	17	2	1	4	2	64.5556	84.6	47.3611	52.6389
43	17	2	2	4	2	36.6667	79.4615	47.3611	52.6389
44	17	1	2	4	2	25.2353	48.5	47.3611	52.6389
45	17	1	1	4	2	46.5385	61.7857	47.3611	52.6389
46	17	2	2	4	2	42.4545	81.25	47.4306	52.5694
47	17	2	1	4	2	43.9333	56.9333	47.4306	52.5694
48	17	1	1	4	2	34.7143	62.875	47.4306	52.5694
1	18	2	1	1	1	57.2727	77.0909	47.4306	52.5694
2	18	1	2	1	1	66	92.1111	47.5694	52.4306
3	18	1	1	1	1	.	.	.	.
4	18	1	2	1	1	50	99.1818	47.7083	52.2917
5	18	2	2	1	1	48.2	78.0833	47.7083	52.2917
6	18	1	1	1	1	100.571	114	47.7778	52.2222
7	18	2	1	1	1	44.5	97.4545	47.7778	52.2222
8	18	2	2	1	1	39.4286	63.6429	47.7778	52.2222
9	18	1	2	1	1	57.75	41.4375	47.8472	52.1528
10	18	2	2	1	1	41.8462	63.8571	47.8472	52.1528
11	18	2	1	1	1	68.375	100.111	47.8472	52.1528
12	18	1	1	1	1	56.3	105.9	47.9167	52.0833
13	18	2	2	3	1	54.8889	68.3571	47.9167	52.0833
14	18	1	2	3	1	158.8	130.2	47.9167	52.0833
15	18	2	1	3	1	70.25	109.375	47.9167	52.0833
16	18	2	2	3	1	69.9	88.5556	47.9167	52.0833
17	18	2	1	3	1	37.1765	42.4444	47.9861	52.0139
18	18	1	1	3	1	43.0769	63.5714	47.9861	52.0139
19	18	2	1	3	1	46.75	71.3846	47.9861	52.0139
20	18	2	2	3	1	102	106.714	.	.
21	18	1	2	3	1	80.6667	91	48.0556	51.9444
22	18	1	1	3	1	59.4444	70.5833	48.0556	51.9444
23	18	1	2	3	1	79.4286	83.9	48.0556	51.9444
24	18	1	1	3	1	68.8889	88.2222	48.125	51.875
25	18	1	2	2	2	66.8889	105.375	48.125	51.875
26	18	1	1	2	2	45.5833	71.5	48.125	51.875
27	18	2	1	2	2	50.9091	77.9167	48.125	51.875
28	18	1	2	2	2	45.4545	84.1818	48.125	51.875
29	18	2	2	2	2	44.2308	74.75	48.125	51.875
30	18	1	1	2	2	44.5333	60	48.1944	51.8056
31	18	2	1	2	2	73.125	108.75	48.2639	51.7361
32	18	2	2	2	2	47.8182	83.0909	48.2639	51.7361
33	18	1	2	2	2	48.4545	76.75	48.3333	51.6667
34	18	1	1	2	2	52.5455	81.1818	48.3333	51.6667
35	18	2	1	2	2	91.25	92.125	48.3333	51.6667
36	18	2	2	2	2	69.25	76.9091	48.3333	51.6667
37	18	2	2	4	2	49.3333	76.7273	48.4028	51.5972
38	18	1	1	4	2	66.9	84.5556	48.4028	51.5972
39	18	1	2	4	2	81.5714	108	48.4028	51.5972
40	18	1	2	4	2	65	65.2727	48.4722	51.5278
41	18	2	1	4	2	23.1	23.9355	48.5417	51.4583
42	18	2	1	4	2	69.4444	89.6667	48.6111	51.3889
43	18	2	2	4	2	38.1538	79.0833	48.6111	51.3889
44	18	1	2	4	2	35.1429	56.1667	.	.
45	18	1	1	4	2	52.7273	79	48.6806	51.3194
46	18	2	2	4	2	45.3	86.8333	48.75	51.25
47	18	2	1	4	2	56.6	70.75	48.8194	51.1806
48	18	1	1	4	2	60.1	83.6364	48.8194	51.1806
1	19	2	1	1	1	48.6875	44.1429	48.8194	51.1806
2	19	1	2	1	1	96.7143	119.571	48.8889	51.1111
3	19	1	1	1	1	.	.	.	.
4	19	1	2	1	1	68.75	93.125	48.8889	51.1111
5	19	2	2	1	1	52.7	85.8	48.8889	51.1111
6	19	1	1	1	1	73.7143	117.875	49.0278	50.9722
7	19	2	1	1	1	52.1	88.7	49.0278	50.9722
8	19	2	2	1	1	43.2308	59.8	49.0278	50.9722
9	19	1	2	1	1	53	62.6429	49.1667	50.8333
10	19	2	2	1	1	50.9091	81.0909	49.2361	50.7639
11	19	2	1	1	1	33.2857	70.7143	49.3056	50.6944
12	19	1	1	1	1	60.8	75	49.375	50.625
13	19	2	2	3	1	67.2	68.5	49.375	50.625
14	19	1	2	3	1	66.7778	88.5556	49.375	50.625
15	19	2	1	3	1	69.4444	84.1111	49.4444	50.5556
16	19	2	2	3	1	60.6667	54.6923	49.5139	50.4861
17	19	2	1	3	1	41	48.125	49.5139	50.4861
18	19	1	1	3	1	43.7333	46.8125	49.5139	50.4861
19	19	2	1	3	1	45.6667	75.9091	49.5833	50.4167
20	19	2	2	3	1	88.2857	118	49.6528	50.3472
21	19	1	2	3	1	74.2222	76.5556	49.6528	50.3472
22	19	1	1	3	1	45.0833	64.7143	49.6528	50.3472
23	19	1	2	3	1	88.7143	87.1111	49.7222	50.2778
24	19	1	1	3	1	72.4	64.8182	49.7917	50.2083
25	19	1	2	2	2	45	87.1818	49.8611	50.1389
26	19	1	1	2	2	58.9	96.2222	49.9306	50.0694
27	19	2	1	2	2	31.9333	60.8	49.9306	50.0694
28	19	1	2	2	2	61	117.667	50	50
29	19	2	2	2	2	36.7333	56.5333	50.0694	49.9306
30	19	1	1	2	2	45.9091	78.8182	50.1389	49.8611
31	19	2	1	2	2	54.3	65.6923	50.1389	49.8611
32	19	2	2	2	2	53.3333	66.0833	50.2083	49.7917
33	19	1	2	2	2	33.7333	61.4	50.4167	49.5833
34	19	1	1	2	2	60.6667	94.2	50.4167	49.5833
35	19	2	1	2	2	70.5556	84.2222	50.5556	49.4444
36	19	2	2	2	2	58.2727	75.9091	50.5556	49.4444
37	19	2	2	4	2	40.5385	69.5385	.	.
38	19	1	1	4	2	48.1538	68.6667	50.625	49.375
39	19	1	2	4	2	45.9091	82.6364	50.625	49.375
40	19	1	2	4	2	62.3636	69.6364	50.625	49.375
41	19	2	1	4	2	24.7143	26.7143	50.625	49.375
42	19	2	1	4	2	60	65.3636	50.6944	49.3056
43	19	2	2	4	2	41	90.1667	50.7639	49.2361
44	19	1	2	4	2	31	54	50.7639	49.2361
45	19	1	1	4	2	33.0714	61.4	50.8333	49.1667
46	19	2	2	4	2	64.125	104.556	50.8333	49.1667
47	19	2	1	4	2	35.1333	53.7222	50.8333	49.1667
48	19	1	1	4	2	63.75	77.8	51.0417	48.9583
1	20	2	1	1	1	44.8182	86.3636	51.0417	48.9583
2	20	1	2	1	1	136.4	139.4	51.3889	48.6111
3	20	1	1	1	1	.	.	.	.
4	20	1	2	1	1	54.3636	86.3	51.4583	48.5417
5	20	2	2	1	1	61	104.556	51.5972	48.4028
6	20	1	1	1	1	82.75	101.571	51.5972	48.4028
7	20	2	1	1	1	39.3333	80.1667	51.7361	48.2639
8	20	2	2	1	1	39.8	45.0526	51.875	48.125
9	20	1	2	1	1	51.5833	64.5833	51.875	48.125
10	20	2	2	1	1	42.6154	64.2857	51.9444	48.0556
11	20	2	1	1	1	52.75	79.0833	51.9444	48.0556
12	20	1	1	1	1	47	73.5455	52.0833	47.9167
13	20	2	2	3	1	41.5	58.2	52.0833	47.9167
14	20	1	2	3	1	63	78.6	52.1528	47.8472
15	20	2	1	3	1	76.75	102.333	52.2917	47.7083
16	20	2	2	3	1	56.5385	57.0833	52.2917	47.7083
17	20	2	1	3	1	30.9	41.55	52.3611	47.6389
18	20	1	1	3	1	44.9231	71.0833	52.4306	47.5694
19	20	2	1	3	1	52.3636	79.0909	52.4306	47.5694
20	20	2	2	3	1	83.5556	85.25	52.7778	47.2222
21	20	1	2	3	1	83.25	106.125	52.9861	47.0139
22	20	1	1	3	1	40.0833	73.0769	53.0556	46.9444
23	20	1	2	3	1	88.1429	62.5385	53.125	46.875
24	20	1	1	3	1	70.1	89.9	53.1944	46.8056
25	20	1	2	2	2	39.2857	63.7692	53.3333	46.6667
26	20	1	1	2	2	67.3	85.7778	53.3333	46.6667
27	20	2	1	2	2	48.6667	54.2857	53.4028	46.5972
28	20	1	2	2	2	59.5	104.222	53.4722	46.5278
29	20	2	2	2	2	52	78.6364	53.5417	46.4583
30	20	1	1	2	2	45	58.8462	53.6806	46.3194
31	20	2	1	2	2	47.0909	65.3571	53.75	46.25
32	20	2	2	2	2	46.3846	57.3571	53.75	46.25
33	20	1	2	2	2	35.25	51.9412	53.75	46.25
34	20	1	1	2	2	49.8333	69.4167	53.8889	46.1111
35	20	2	1	2	2	89.875	89	53.8889	46.1111
36	20	2	2	2	2	55.5556	58.8125	53.8889	46.1111
37	20	2	2	4	2	41.4167	79.75	53.8889	46.1111
38	20	1	1	4	2	49.8182	81.1818	54.0972	45.9028
39	20	1	2	4	2	65.2	85.5	54.1667	45.8333
40	20	1	2	4	2	54	70.1667	54.1667	45.8333
41	20	2	1	4	2	34.5652	28.7391	54.2361	45.7639
42	20	2	1	4	2	76.2222	90	54.375	45.625
43	20	2	2	4	2	38.7143	60.2143	54.4444	45.5556
44	20	1	2	4	2	31.375	56.125	54.5833	45.4167
45	20	1	1	4	2	51.75	66.0833	54.6528	45.3472
46	20	2	2	4	2	58.6667	91.2222	54.6528	45.3472
47	20	2	1	4	2	62.5455	54.25	54.9306	45.0694
48	20	1	1	4	2	46.9	76.4615	54.9306	45.0694
1	22	2	1	1	1	44	40.5	55	45
2	22	1	2	1	1	75.375	32	55	45
3	22	1	1	1	1	58.8889	38.72	55.0694	44.9306
4	22	1	2	1	1	49.3636	17.8889	55.0694	44.9306
5	22	2	2	1	1	52.3636	23.9444	55.1389	44.8611
6	22	1	1	1	1	61.1111	42.0476	55.2083	44.7917
7	22	2	1	1	1	44.4167	54.3529	55.2083	44.7917
8	22	2	2	1	1	.	.	.	.
9	22	1	2	1	1	38.9333	47.8333	55.625	44.375
10	22	2	2	1	1	25.5	28	55.7639	44.2361
11	22	2	1	1	1	35.9167	27.4737	55.9028	44.0972
12	22	1	1	1	1	55.2	34.6923	55.9028	44.0972
13	22	2	2	3	1	52.1818	27.1935	55.9722	44.0278
14	22	1	2	3	1	36.1333	26.9697	55.9722	44.0278
15	22	2	1	3	1	69.6667	31.44	56.0417	43.9583
16	22	2	2	3	1	44.6667	21.5	56.5972	43.4028
17	22	2	1	3	1	34.7059	37	56.5972	43.4028
18	22	1	1	3	1	43.0833	31.1875	56.5972	43.4028
19	22	2	1	3	1	46.25	19.3191	56.6667	43.3333
20	22	2	2	3	1	55.8	40.9048	56.8056	43.1944
21	22	1	2	3	1	56.5455	47.8235	56.8056	43.1944
22	22	1	1	3	1	50.7273	25.9688	57.0139	42.9861
23	22	1	2	3	1	93.6	32.6	57.0139	42.9861
24	22	1	1	3	1	46.3077	16.3137	57.2222	42.7778
25	22	1	2	2	2	89.875	30.12	57.5	42.5
26	22	1	1	2	2	65.8889	77.5	57.5	42.5
27	22	2	1	2	2	68.2222	87.1	57.5	42.5
28	22	1	2	2	2	81.125	99.75	57.7083	42.2917
29	22	2	2	2	2	127.5	43.5333	57.7778	42.2222
30	22	1	1	2	2	83.25	31	57.7778	42.2222
31	22	2	1	2	2	81.375	45.6471	57.8472	42.1528
32	22	2	2	2	2	63.2	41.2	57.9167	42.0833
33	22	1	2	2	2	41.2857	19.7556	58.125	41.875
34	22	1	1	2	2	106.833	92	58.1944	41.8056
35	22	2	1	2	2	92.5556	63.8	58.4028	41.5972
36	22	2	2	2	2	84.3333	27.6667	58.5417	41.4583
37	22	2	2	4	2	95	19.3611	58.5417	41.4583
38	22	1	1	4	2	98.5556	39.5714	58.6111	41.3889
39	22	1	2	4	2	97.5714	101.875	58.8194	41.1806
40	22	1	2	4	2	100.875	56.6667	59.2361	40.7639
41	22	2	1	4	2	33.9048	37.5	59.375	40.625
42	22	2	1	4	2	60.3333	66.9091	59.375	40.625
43	22	2	2	4	2	71.125	35.7826	59.5139	40.4861
44	22	1	2	4	2	63	37.6522	59.6528	40.3472
45	22	1	1	4	2	90.75	26.4815	59.7917	40.2083
46	22	2	2	4	2	64.4545	47.5	59.7917	40.2083
47	22	2	1	4	2	71.6	30.2917	60.4167	39.5833
48	22	1	1	4	2	78.1429	23.6667	60.9028	39.0972
1	23	2	1	1	1	53.3333	63.7333	60.9722	39.0278
2	23	1	2	1	1	90.1429	36.2381	61.0417	38.9583
3	23	1	1	1	1	65.8182	46.7333	61.3194	38.6806
4	23	1	2	1	1	64.1818	26.7778	61.3889	38.6111
5	23	2	2	1	1	53.0769	24.963	61.5278	38.4722
6	23	1	1	1	1	53.25	53.4667	61.8056	38.1944
7	23	2	1	1	1	59	59.6667	61.8056	38.1944
8	23	2	2	1	1	.	.	.	.
9	23	1	2	1	1	43.8667	27.3214	62.0833	37.9167
10	23	2	2	1	1	35.1111	16.9583	62.5694	37.4306
11	23	2	1	1	1	54.5455	25.6061	62.5694	37.4306
12	23	1	1	1	1	59.5	33	62.7083	37.2917
13	23	2	2	3	1	54.2222	23.7632	62.8472	37.1528
14	23	1	2	3	1	55.0714	23.9333	62.8472	37.1528
15	23	2	1	3	1	79.5556	60.3333	63.0556	36.9444
16	23	2	2	3	1	46.4	30.0385	63.125	36.875
17	23	2	1	3	1	45.6429	23.5938	63.4722	36.5278
18	23	1	1	3	1	48	23.871	63.6806	36.3194
19	23	2	1	3	1	41.8571	19.7209	63.8194	36.1806
20	23	2	2	3	1	66.1111	67.4615	63.8194	36.1806
21	23	1	2	3	1	71.7273	29.1739	63.8194	36.1806
22	23	1	1	3	1	34.9333	20.7727	63.8889	36.1111
23	23	1	2	3	1	80.625	24.2424	63.8889	36.1111
24	23	1	1	3	1	56.9167	23.6364	64.4444	35.5556
25	23	1	2	2	2	117.667	27.6923	64.7222	35.2778
26	23	1	1	2	2	93.5	84.2727	64.7222	35.2778
27	23	2	1	2	2	93.75	76.75	64.7917	35.2083
28	23	1	2	2	2	77.5	57.3125	64.7917	35.2083
29	23	2	2	2	2	77.6	41.9375	64.9306	35.0694
30	23	1	1	2	2	68.2	33.5909	65.2778	34.7222
31	23	2	1	2	2	85.4286	34.72	65.2778	34.7222
32	23	2	2	2	2	109.857	32.619	65.8333	34.1667
33	23	1	2	2	2	41.5294	27	65.8333	34.1667
34	23	1	1	2	2	121.5	53.5714	65.9722	34.0278
35	23	2	1	2	2	132.286	48.6364	65.9722	34.0278
36	23	2	2	2	2	65.125	40.0435	66.25	33.75
37	23	2	2	4	2	72.3333	28.5	66.3889	33.6111
38	23	1	1	4	2	136.714	74.4286	66.9444	33.0556
39	23	1	2	4	2	75.5	110.75	67.0139	32.9861
40	23	1	2	4	2	75.5	38.0588	67.1528	32.8472
41	23	2	1	4	2	44.5333	49.75	67.1528	32.8472
42	23	2	1	4	2	115.5	130.167	67.2222	32.7778
43	23	2	2	4	2	55.3	23.8333	67.9861	32.0139
44	23	1	2	4	2	46.1667	50.1579	67.9861	32.0139
45	23	1	1	4	2	79.625	24.4062	68.0556	31.9444
46	23	2	2	4	2	87.7143	47.1176	68.0556	31.9444
47	23	2	1	4	2	62.1111	21.3171	68.0556	31.9444
48	23	1	1	4	2	85	19.62	68.3333	31.6667
1	24	2	1	1	1	63.3333	23.8857	68.3333	31.6667
2	24	1	2	1	1	62.7	36.8696	68.4028	31.5972
3	24	1	1	1	1	66.5556	41.1905	69.0278	30.9722
4	24	1	2	1	1	39.6154	20.4545	69.1667	.
5	24	2	2	1	1	46.0909	44.5455	69.3056	30.6944
6	24	1	1	1	1	86.25	55.9286	69.5139	30.4861
7	24	2	1	1	1	40.6923	32.3333	69.5833	30.4167
8	24	2	2	1	1	.	.	.	.
9	24	1	2	1	1	43	47.6111	69.5833	30.4167
10	24	2	2	1	1	40.4615	27.2647	69.6528	30.3472
11	24	2	1	1	1	41.6667	20.7667	69.7917	.
12	24	1	1	1	1	58.3636	27.75	69.8611	30.1389
13	24	2	2	3	1	59.1	21.0244	70	30
14	24	1	2	3	1	27.7619	19.3571	70.0694	29.9306
15	24	2	1	3	1	78.5714	44.65	70.2778	29.7222
16	24	2	2	3	1	42.7692	27.6667	70.5556	29.4444
17	24	2	1	3	1	36.4375	30.4815	70.6944	29.3056
18	24	1	1	3	1	47.3333	21.4048	71.0417	28.9583
19	24	2	1	3	1	45.0833	23.1316	71.1111	28.8889
20	24	2	2	3	1	70.4444	46.6875	71.3194	28.6806
21	24	1	2	3	1	60.7273	37	71.4583	28.5417
22	24	1	1	3	1	31.6667	55.2105	.	.
23	24	1	2	3	1	60.1111	20.6667	71.8056	28.1944
24	24	1	1	3	1	73.5556	36.7391	.	.
25	24	1	2	2	2	38.6364	31.8667	72.0833	27.9167
26	24	1	1	2	2	36.1333	45.7895	72.3611	27.6389
27	24	2	1	2	2	51.1538	60.2308	72.5	27.5
28	24	1	2	2	2	43.1667	52.0625	72.5694	27.4306
29	24	2	2	2	2	75	65.2308	72.5694	27.4306
30	24	1	1	2	2	38.8667	37.7917	72.5694	27.4306
31	24	2	1	2	2	62.875	43.4762	74.1667	25.8333
32	24	2	2	2	2	39.4615	24.027	74.375	25.625
33	24	1	2	2	2	32.2	29.7308	74.5139	25.4861
34	24	1	1	2	2	51.6	69.6667	74.7917	25.2083
35	24	2	1	2	2	56.1	75.1818	75	25
36	24	2	2	2	2	37.5333	38.4348	75	25
37	24	2	2	4	2	35.1538	20.0204	75.0694	24.9306
38	24	1	1	4	2	73.3333	40.3889	75.1389	24.8611
39	24	1	2	4	2	56.6	83	75.1389	24.8611
40	24	1	2	4	2	58.4444	46.8947	75.3472	24.6528
41	24	2	1	4	2	30.9524	32.08	75.4861	24.5139
42	24	2	1	4	2	55.75	62.1667	75.9028	24.0972
43	24	2	2	4	2	33.7143	29.697	75.9028	24.0972
44	24	1	2	4	2	27.5294	26.4444	76.0417	23.9583
45	24	1	1	4	2	48.3333	25.2286	76.1806	23.8194
46	24	2	2	4	2	53.4545	29.1667	76.25	23.75
47	24	2	1	4	2	76.5	24.5	76.4583	23.5417
48	24	1	1	4	2	49.5455	26.871	77.2222	22.7778
1	25	2	1	1	1	51.3333	41.32	77.5	22.5
2	25	1	2	1	1	55	34.4074	77.9861	22.0139
3	25	1	1	1	1	60.875	50.5556	78.0556	21.9444
4	25	1	2	1	1	34.8	20.7955	78.3333	21.6667
5	25	2	2	1	1	54.7273	33.0385	78.4028	21.5972
6	25	1	1	1	1	60.4444	38.7083	78.5417	21.4583
7	25	2	1	1	1	38.8333	25.7297	78.9583	21.0417
8	25	2	2	1	1	.	.	.	.
9	25	1	2	1	1	45.3846	34.96	79.6528	20.3472
10	25	2	2	1	1	27.8824	26.5833	79.7222	20.2778
11	25	2	1	1	1	20.2727	17.7111	79.9306	20.0694
12	25	1	1	1	1	48.0833	30.7857	80.0694	19.9306
13	25	2	2	3	1	52.5556	23.9	80.0694	19.9306
14	25	1	2	3	1	26.2	27.7576	80.3472	19.6528
15	25	2	1	3	1	38.7143	24.3784	80.3472	19.6528
16	25	2	2	3	1	49	55.5333	80.5556	19.4444
17	25	2	1	3	1	26.3182	23.6944	80.625	19.375
18	25	1	1	3	1	37	22.8049	81.1111	18.8889
19	25	2	1	3	1	39.5385	21.5116	81.3194	18.6806
20	25	2	2	3	1	44.5385	50.6471	81.5278	18.4722
21	25	1	2	3	1	45.1538	30.4074	82.2222	17.7778
22	25	1	1	3	1	29.8571	30.8667	82.2222	17.7778
23	25	1	2	3	1	40	16.1296	82.4306	17.5694
24	25	1	1	3	1	36.5	40.9524	82.5	17.5
25	25	1	2	2	2	50.9	38.875	82.8472	17.1528
26	25	1	1	2	2	41.4	44.5556	83.1944	16.8056
27	25	2	1	2	2	31.2	45.0526	83.6111	16.3889
28	25	1	2	2	2	50.1	77.5833	83.6806	16.3194
29	25	2	2	2	2	78.2	68.6	83.8889	16.1111
30	25	1	1	2	2	52	25.6	84.375	15.625
31	25	2	1	2	2	49	23.0244	84.375	15.625
32	25	2	2	2	2	35	20	84.4444	15.5556
33	25	1	2	2	2	23.16	18.75	84.5833	15.4167
34	25	1	1	2	2	39.2143	53.7059	84.7222	15.2778
35	25	2	1	2	2	43.0667	52.4375	85.3472	14.6528
36	25	2	2	2	2	31.7222	34.5	85.9028	14.0972
37	25	2	2	4	2	43.2857	24.5758	87.0833	12.9167
38	25	1	1	4	2	60.7273	36.6087	87.2917	12.7083
39	25	1	2	4	2	58.4545	74.5455	87.4306	12.5694
40	25	1	2	4	2	69.1111	36.6364	87.6389	12.3611
41	25	2	1	4	2	33.4118	23.7714	87.6389	12.3611
42	25	2	1	4	2	54.4167	62.5833	87.9167	12.0833
43	25	2	2	4	2	41.1667	19.7447	87.9167	12.0833
44	25	1	2	4	2	32.2143	43.5217	88.4028	11.5972
45	25	1	1	4	2	54.3636	22.75	88.6806	11.3194
46	25	2	2	4	2	33.5	27.4545	89.0972	10.9028
47	25	2	1	4	2	39.2667	20.5238	89.0972	10.9028
48	25	1	1	4	2	65.7	39.6522	89.1667	10.8333
1	26	2	1	1	1	83.3333	54.375	89.5833	10.4167
2	26	1	2	1	1	67.9	21.0294	89.6528	10.3472
3	26	1	1	1	1	63.4444	38.6818	90.4861	9.51389
4	26	1	2	1	1	46.5	25.7647	90.6944	9.30556
5	26	2	2	1	1	50.7273	31.4615	90.7639	9.23611
6	26	1	1	1	1	72.125	32.875	90.7639	9.23611
7	26	2	1	1	1	50	71.6154	90.9028	9.09722
8	26	2	2	1	1	.	.	.	.
9	26	1	2	1	1	65.3636	40	91.1806	8.81944
10	26	2	2	1	1	38.125	18.7955	91.6667	8.33333
11	26	2	1	1	1	25.3684	19.34	91.7361	8.26389
12	26	1	1	1	1	55.1	18.2857	91.7361	8.26389
13	26	2	2	3	1	54.7273	24.2353	91.8056	8.19444
14	26	1	2	3	1	34.7059	15.4815	91.875	8.125
15	26	2	1	3	1	59.4	18.0208	92.1528	7.84722
16	26	2	2	3	1	47.6154	41.85	92.4306	7.56944
17	26	2	1	3	1	39.5333	30.3214	92.5	7.5
18	26	1	1	3	1	45.7692	25.5455	92.7778	7.22222
19	26	2	1	3	1	40.5	17.6667	92.9167	7.08333
20	26	2	2	3	1	53.2	59.8	92.9861	7.01389
21	26	1	2	3	1	53.2308	58.4615	92.9861	7.01389
22	26	1	1	3	1	59.75	61.5	93.5417	6.45833
23	26	1	2	3	1	56.7	17.898	93.8194	6.18056
24	26	1	1	3	1	70.2222	74.4545	94.0972	5.90278
25	26	1	2	2	2	34.3846	28.6111	94.3056	5.69444
26	26	1	1	2	2	35.6667	50.2778	94.4444	5.55556
27	26	2	1	2	2	44	60.9286	94.7222	5.27778
28	26	1	2	2	2	32.7857	46.8182	94.7917	5.20833
29	26	2	2	2	2	66.8889	91	94.8611	5.13889
30	26	1	1	2	2	35.3333	19.3864	94.9306	5.06944
31	26	2	1	2	2	35.5	25.4615	95.3472	4.65278
32	26	2	2	2	2	40.7333	22.1463	96.1806	3.81944
33	26	1	2	2	2	24.0909	20.5	96.4583	3.54167
34	26	1	1	2	2	42.6154	72.0769	96.6667	3.33333
35	26	2	1	2	2	56.6667	52.8	96.7361	3.26389
36	26	2	2	2	2	41.1538	43.8	96.875	3.125
37	26	2	2	4	2	53.6364	21.8205	97.2222	2.77778
38	26	1	1	4	2	55.4545	63.4615	97.2917	2.70833
39	26	1	2	4	2	66.375	106.778	98.0556	1.94444
40	26	1	2	4	2	40.4667	56.3333	98.125	1.875
41	26	2	1	4	2	34.2778	34.68	98.125	1.875
42	26	2	1	4	2	52.2727	86.5833	98.3333	1.66667
43	26	2	2	4	2	37.8462	20.3404	98.6111	1.38889
44	26	1	2	4	2	32	25.6667	98.75	1.25
45	26	1	1	4	2	47.9231	25.8125	98.8194	1.18056
46	26	2	2	4	2	46.3846	40	98.8889	1.11111
47	26	2	1	4	2	52.1667	18.0392	98.9583	1.04167
48	26	1	1	4	2	54.6364	25.9375	99.5139	0.486111
1	27	2	1	1	1	43.3846	43.6364	.	.
2	27	1	2	1	1	55.5	28.8065	.	.
3	27	1	1	1	1	51.7692	44	.	.
4	27	1	2	1	1	39.4	14.7069	.	.
5	27	2	2	1	1	53.8333	33.25	.	.
6	27	1	1	1	1	91.375	22.1562	.	.
7	27	2	1	1	1	36.7857	55.0556	.	.
8	27	2	2	1	1	.	.	.	.
9	27	1	2	1	1	37.5625	35.1304	.	.
10	27	2	2	1	1	39.8571	17.66	.	.
11	27	2	1	1	1	48.6	43.2727	.	.
12	27	1	1	1	1	61	40	.	.
13	27	2	2	3	1	53.1818	17.5417	.	.
14	27	1	2	3	1	25.3704	15.6	.	.
15	27	2	1	3	1	49	23.025	.	.
16	27	2	2	3	1	44.8	26.25	.	.
17	27	2	1	3	1	36.4706	22.8108	.	.
18	27	1	1	3	1	49.5	19.6512	.	.
19	27	2	1	3	1	52	20.6053	.	.
20	27	2	2	3	1	67.6	54.9286	.	.
21	27	1	2	3	1	56.5385	55.3077	.	.
22	27	1	1	3	1	75	39.0833	.	.
23	27	1	2	3	1	60.625	20.2292	.	.
24	27	1	1	3	1	40.4286	41	.	.
25	27	1	2	2	2	42.6	38.64	.	.
26	27	1	1	2	2	43.0769	44.619	.	.
27	27	2	1	2	2	33.3571	52.4706	.	.
28	27	1	2	2	2	48.8571	70.7333	.	.
29	27	2	2	2	2	45.5455	40.6522	.	.
30	27	1	1	2	2	51.5833	24.3514	.	.
31	27	2	1	2	2	34.5	27.9459	.	.
32	27	2	2	2	2	39.6154	20.5476	.	.
33	27	1	2	2	2	29.65	26.8125	.	.
34	27	1	1	2	2	44.9091	32.1786	.	.
35	27	2	1	2	2	67	71.3333	.	.
36	27	2	2	2	2	41.8571	44.35	.	.
37	27	2	2	4	2	46.6667	21.625	.	.
38	27	1	1	4	2	81.5	58.6154	.	.
39	27	1	2	4	2	45.9091	83	.	.
40	27	1	2	4	2	62.125	40	.	.
41	27	2	1	4	2	38.4737	32.0909	.	.
42	27	2	1	4	2	43.8333	65.4167	.	.
43	27	2	2	4	2	54.3333	18.56	.	.
44	27	1	2	4	2	42.25	30.5806	.	.
45	27	1	1	4	2	44.6923	20	.	.
46	27	2	2	4	2	38	26.4324	.	.
47	27	2	1	4	2	94.1667	29.1071	.	.
48	27	1	1	4	2	41.2727	29.8621	.	.

## Sheet: Pen behaviour
Sample #	Day	Melox	Lido	Pen	Group	Tail Flick	Foot Stamping	Head Turning	Lesion Licking	Standing	Lying	Eating
1	0	2	1	1	1	3163.45	15.0116	5.00387	1.00077	161.71	13.7663	24.8032
2	0	1	2	1	1	1.01166	4.04663	4.04663	1.01166	117.995	56.2178	44.0883
3	0	1	1	1	1	2295.28	6.59564	1.09927	0	171.532	0	29.8775
4	0	1	2	1	1	520	4	0	0	37.3153	142.445	0
5	0	2	2	1	1	294.67	11.0627	13.0741	2.0114	166.181	1.58398	68.7496
6	0	1	1	1	1	560.773	5.06113	8.09781	0	103.243	69.7247	33.7144
7	0	2	1	1	1	1465.49	8.84956	3.53982	0	164.77	0.189675	68.9658
8	0	2	2	1	1	24.747	1.90361	1.90361	1.90361	118.2	54.5921	86.3092
9	0	1	2	1	1	253.331	24.2036	0	1.61357	89.2195	82.5412	12.3422
10	0	2	2	1	1	36.221	4.26129	8.52259	0	87.2965	87.646	31.0485
11	0	2	1	1	1	154.218	8.86312	3.54525	0	169.088	0	77.8539
12	0	1	1	1	1	7483.97	13.1934	6.59672	1.64918	165.745	0.693205	13.4196
25	0	1	2	2	2	101.705	12.0297	4.37442	0	158.735	12.2099	17.7177
26	0	1	1	2	2	1223.47	10.1533	1.01533	0	109.223	63.544	18.5863
27	0	2	1	2	2	89.4429	0	9.25271	0	79.6818	93.3979	48.7849
28	0	1	2	2	2	2665.98	2.17809	6.53428	0	107.037	55.7717	24.0474
29	0	2	2	2	2	609.772	2.15848	2.15848	0	116.533	50.7985	54.3166
30	0	1	1	2	2	506.836	0	3.14805	0	97.9243	69.5355	26.947
31	0	2	1	2	2	3746.87	2.5541	5.1082	0	116.916	46.1637	51.9725
32	0	2	2	2	2	267.697	2.67697	16.0618	0	101.573	63.4561	52.6323
33	0	1	2	2	2	402.241	5.91531	14.7883	0	61.4212	101.892	18.2098
34	0	1	1	2	2	122.511	0	39.8161	0	125.426	28.6211	42.9881
35	0	2	1	2	2	842.427	8.36848	5.57899	0	89.241	71.6203	45.8988
36	0	2	2	2	2	72.6295	0	9.47342	0	71.0159	95.5805	13.777
1	1	2	1	1	1	2633.71	5.04735	6.05682	0	91.4731	80.6894	7.54006
2	1	1	2	1	1	16	1	4	0	173.63	0	8.09133
3	1	1	1	1	1	2872.75	21.4766	2.04539	0	172.669	0	17.4685
4	1	1	2	1	1	1303.96	23.4855	6.12666	0	106.405	68.124	10.6946
5	1	2	2	1	1	239	11	4	2	167.825	0	18.9597
6	1	1	1	1	1	952.611	18.2804	12.1869	5.07788	168.596	0	37.077
7	1	2	1	1	1	3063	22	7	2	160.865	0	19.424
8	1	2	2	1	1	366.107	2.00059	1.00029	0	161.02	12.442	20.8049
9	1	1	2	1	1	238	1	6	4	165.625	0	21.1093
10	1	2	2	1	1	878.252	0	1.00143	1.00143	119.733	59.1911	0.0231997
11	1	2	1	1	1	357.799	0	0	0	161.901	7.19501	44.938
12	1	1	1	1	1	109.352	2.02504	5.0626	0	137.482	0	10.8706
25	1	1	2	2	2	138.003	5.0366	6.04392	0	97.0645	76.6408	26.582
26	1	1	1	2	2	251.917	0	11.3106	1.02823	162.569	0	28.9299
27	1	2	1	2	2	75.7003	0	16.6986	0	135.635	38.119	54.5029
28	1	1	2	2	2	334.352	1.03514	7.24601	3.10543	148.793	22.7476	24.6038
29	1	2	2	2	2	284.639	0	11.2223	0	168.732	0	42.9522
30	1	1	1	2	2	152.474	6.13988	21.4896	1.02331	133.256	34.6366	52.7254
31	1	2	1	2	2	862.158	1.00135	4.00538	0	148.109	18.1138	14.746
32	1	2	2	2	2	399.135	0	29.7556	6.15632	151.447	0	43.8315
33	1	1	2	2	2	115.728	1.07156	19.288	0	88.6882	77.9346	23.171
34	1	1	1	2	2	24.6747	3.52496	16.4498	2.34997	166.51	0	32.3507
35	1	2	1	2	2	2282.52	22.4326	33.6489	10.0947	111.366	58.2924	26.8309
36	1	2	2	2	2	416.328	2.22635	5.56588	1.11318	164.541	0.970133	48.3104
1	2	2	1	1	1	577	9	2	1	120.64	44.6562	19.8152
2	2	1	2	1	1	3	0	0	0	113.92	55.4993	18.1398
3	2	1	1	1	1	184.186	5.14485	2.05794	0	172.902	0	18.9984
4	2	1	2	1	1	447.347	11.4704	7.29937	0	60.3119	90.9352	6.61758
5	2	2	2	1	1	672.477	4.1704	4.1704	5.213	164.343	0	24.2697
6	2	1	1	1	1	435.59	29.1063	16.0586	2.00733	168.176	0	40.2247
7	2	2	1	1	1	2151.26	30.3136	6.06272	0	155.13	0	14.7173
8	2	2	2	1	1	499.693	3.00417	1.00139	0	121.178	53.7982	48.4422
9	2	1	2	1	1	328.744	3.00681	8.01816	1.00227	77.029	0	16.1927
10	2	2	2	1	1	730.551	5.0945	24.4536	2.0378	172.913	0	19.6442
11	2	2	1	1	1	181.405	2.00447	6.01342	1.00224	145.825	26.5633	43.0076
12	2	1	1	1	1	387.224	5.1356	8.21696	0	167.43	0	11.0734
25	2	1	2	2	2	152.195	6.4764	10.794	0	161.936	0	8.46682
26	2	1	1	2	2	145.97	0	16.5875	2.21167	162.959	0	42.4018
27	2	2	1	2	2	7.02179	0	1.00311	0	30.404	147.449	25.1014
28	2	1	2	2	2	985.39	6.21697	27.9764	3.10848	144.137	0	30.2721
29	2	2	2	2	2	454.101	0	6.2924	1.04873	150.516	0	23.8491
30	2	1	1	2	2	319.951	1.05247	8.41976	1.05247	154.74	0	34.6671
31	2	2	1	2	2	1021.75	1.0458	13.5954	1.0458	154.484	0	41.9508
32	2	2	2	2	2	268.515	1.0448	30.2993	4.17922	146.927	0	22.6749
33	2	1	2	2	2	389.766	6.85805	14.8591	13.7161	90.6793	69.6849	23.589
34	2	1	1	2	2	34.1421	1.00418	9.03762	1.00418	143.023	23.7035	27.1289
35	2	2	1	2	2	1321.27	25.043	12.0206	12.0206	106.975	62.9383	22.0308
36	2	2	2	2	2	250.422	0	34.7224	2.10439	147.737	12.1099	26.9634

## Sheet: Meloxicam
Day	Sample #	Melox	Lido	Group	Pen	Meloxicam
0	1	2	1	1	1	400.168
0	4	1	2	1	1	0
0	5	2	2	1	1	950.9
0	6	1	1	1	1	0
0	7	2	1	1	1	470
0	8	2	2	1	1	547
0	9	1	2	1	1	0
0	12	1	1	1	1	0
0	14	1	2	1	3	0
0	15	2	1	1	3	559.343
0	16	2	2	1	3	2168
0	17	2	1	1	3	885
0	18	1	1	1	3	0
0	20	2	2	1	3	427.939
0	22	1	1	1	3	0
0	23	1	2	1	3	0
0	25	1	2	2	2	0
0	26	1	1	2	2	0
0	30	1	1	2	2	0
0	31	2	1	2	2	215
0	32	2	2	2	2	1082.82
0	33	1	2	2	2	0
0	35	2	1	2	2	399.56
0	36	2	2	2	2	668
0	38	1	1	2	4	0
0	39	1	2	2	4	0
0	40	1	2	2	4	0
0	41	2	1	2	4	1528.73
0	42	2	1	2	4	408
0	43	2	2	2	4	293
0	46	2	2	2	4	1151.98
0	48	1	1	2	4	0
60	1	2	1	1	1	1116.84
60	4	1	2	1	1	0
60	5	2	2	1	1	1608.06
60	6	1	1	1	1	0
60	7	2	1	1	1	1025
60	8	2	2	1	1	1379
60	9	1	2	1	1	0
60	12	1	1	1	1	0
60	14	1	2	1	3	0
60	15	2	1	1	3	1393.36
60	16	2	2	1	3	2419
60	17	2	1	1	3	2499
60	18	1	1	1	3	0
60	20	2	2	1	3	1812.12
60	22	1	1	1	3	0
60	23	1	2	1	3	0
60	25	1	2	2	2	0
60	26	1	1	2	2	0
60	30	1	1	2	2	0
60	31	2	1	2	2	934
60	32	2	2	2	2	2221.08
60	33	1	2	2	2	0
60	35	2	1	2	2	1099.11
60	36	2	2	2	2	1977
60	38	1	1	2	4	0
60	39	1	2	2	4	0
60	40	1	2	2	4	0
60	41	2	1	2	4	2271.81
60	42	2	1	2	4	880
60	43	2	2	2	4	579
60	46	2	2	2	4	1210.79
60	48	1	1	2	4	0
240	1	2	1	1	1	1649.21
240	4	1	2	1	1	0
240	5	2	2	1	1	1891.46
240	6	1	1	1	1	0
240	7	2	1	1	1	1721
240	8	2	2	1	1	2022
240	9	1	2	1	1	0
240	12	1	1	1	1	0
240	14	1	2	1	3	0
240	15	2	1	1	3	1758.83
240	16	2	2	1	3	2549
240	17	2	1	1	3	2257
240	18	1	1	1	3	0
240	20	2	2	1	3	2315.66
240	22	1	1	1	3	0
240	23	1	2	1	3	0
240	25	1	2	2	2	0
240	26	1	1	2	2	0
240	30	1	1	2	2	0
240	31	2	1	2	2	2730
240	32	2	2	2	2	2253.18
240	33	1	2	2	2	0
240	35	2	1	2	2	2219.87
240	36	2	2	2	2	2405
240	38	1	1	2	4	0
240	39	1	2	2	4	0
240	40	1	2	2	4	0
240	41	2	1	2	4	2016.72
240	42	2	1	2	4	1263
240	43	2	2	2	4	2188
240	46	2	2	2	4	2048
240	48	1	1	2	4	0
1	1	2	1	1	1	522.928
1	4	1	2	1	1	0
1	5	2	2	1	1	679
1	6	1	1	1	1	0
1	7	2	1	1	1	890
1	8	2	2	1	1	1053
1	9	1	2	1	1	0
1	12	1	1	1	1	0
1	14	1	2	1	3	0
1	15	2	1	1	3	670.739
1	16	2	2	1	3	1320
1	17	2	1	1	3	1339
1	18	1	1	1	3	0
1	20	2	2	1	3	1093.61
1	22	1	1	1	3	0
1	23	1	2	1	3	0
1	25	1	2	2	2	0
1	26	1	1	2	2	0
1	30	1	1	2	2	0
1	31	2	1	2	2	604
1	32	2	2	2	2	830.704
1	33	1	2	2	2	0
1	35	2	1	2	2	715.719
1	36	2	2	2	2	1422
1	38	1	1	2	4	0
1	39	1	2	2	4	0
1	40	1	2	2	4	0
1	41	2	1	2	4	735.857
1	42	2	1	2	4	461
1	43	2	2	2	4	1524
1	46	2	2	2	4	860.337
1	48	1	1	2	4	0
2	1	2	1	1	1	264.219
2	4	1	2	1	1	0
2	5	2	2	1	1	247.474
2	6	1	1	1	1	0
2	7	2	1	1	1	320
2	8	2	2	1	1	264
2	9	1	2	1	1	0
2	12	1	1	1	1	0
2	14	1	2	1	3	0
2	15	2	1	1	3	259.128
2	16	2	2	1	3	484
2	17	2	1	1	3	461
2	18	1	1	1	3	0
2	20	2	2	1	3	467.395
2	22	1	1	1	3	0
2	23	1	2	1	3	0
2	25	1	2	2	2	0
2	26	1	1	2	2	0
2	30	1	1	2	2	0
2	31	2	1	2	2	195
2	32	2	2	2	2	251.241
2	33	1	2	2	2	0
2	35	2	1	2	2	218.688
2	36	2	2	2	2	928
2	38	1	1	2	4	0
2	39	1	2	2	4	0
2	40	1	2	2	4	0
2	41	2	1	2	4	266.383
2	42	2	1	2	4	133
2	43	2	2	2	4	454
2	46	2	2	2	4	308.879
2	48	1	1	2	4	0
3	1	2	1	1	1	154.362
3	4	1	2	1	1	0
3	5	2	2	1	1	77.1188
3	6	1	1	1	1	0
3	7	2	1	1	1	123
3	8	2	2	1	1	79
3	9	1	2	1	1	0
3	12	1	1	1	1	0
3	14	1	2	1	3	0
3	15	2	1	1	3	84.8086
3	16	2	2	1	3	109
3	17	2	1	1	3	149
3	18	1	1	1	3	0
3	20	2	2	1	3	231.129
3	22	1	1	1	3	0
3	23	1	2	1	3	0
3	25	1	2	2	2	0
3	26	1	1	2	2	0
3	30	1	1	2	2	0
3	31	2	1	2	2	72
3	32	2	2	2	2	111.097
3	33	1	2	2	2	0
3	35	2	1	2	2	57.78
3	36	2	2	2	2	408
3	38	1	1	2	4	0
3	39	1	2	2	4	0
3	40	1	2	2	4	0
3	41	2	1	2	4	115.688
3	42	2	1	2	4	37
3	43	2	2	2	4	189
3	46	2	2	2	4	139.39
3	48	1	1	2	4	0
